# Supplementary material for: Phenotype and Tissue Expression as a Function of Genetic Risk in Polycystic Ovary Syndrome
Source: PLoS One. 2017 Jan 9;12(1):e0168870. doi: 10.1371/journal.pone.0168870 (PMC5221814; doi:10.1371/journal.pone.0168870)
Supplement: S1 Table — (XLSX) [file pone.0168870.s001.xlsx]

## Sheet: Fat
Supplemental Table 1. Upstream regulators identified in adipose and skin at gene loci associated with risk for polycystic ovary syndrome.
Genetic Risk Variant	Gene at Risk Locus	Tissue	Upstream Regulator	Exp Log Ratio	Molecule Type	p-value of overlap	Target molecules in dataset
rs705702	RAB5B	Fat	alefacept		biologic drug	1.20E-10	CD2,CD3D,CD52,CD8A,CST7,CXCL8,FCGR3A/FCGR3B,GNLY,IL18RAP,IL2RB,IL7R,KLRB1,KLRD1,MLLT11,PRF1,TGFB1
rs705702	RAB5B	Fat	anakinra		biologic drug	1.20E-03	CDC42SE2,HBA1/HBA2,IL1B,MAP2K3,SLC25A37
rs705702	RAB5B	Fat	cyclosporin A		biologic drug	9.20E-06	ACPP,BCL2L1,BIRC3,CCR7,CD1D,CD40LG,CD6,CR2,CX3CR1,CXCL8,CXCR4,CYP27A1,EGF,ELF3,FASLG,FCGR2A,FOS,GZMA,ICOS,IL1B,ITGAL,ITGB7,KLRD1,KRT16,LYN,MMP9,NFE2,OSCAR,PRF1,S100A9,SELL,SIAH2,SLAMF1,SPP1,TBX21,TGFB1
rs705702	RAB5B	Fat	enterotoxin B		biologic drug	1.73E-03	ALAS2,BNIP3L,BPGM,CCR6,CXCR4,DCAF12,IL1B,SLC25A37,SNCA
rs705702	RAB5B	Fat	infliximab		biologic drug	1.17E-05	ADAM19,CXCL8,FCGR2A,GNLY,IL1B,MSX2,NAMPT,PRF1,SLAMF1,SLC27A2,TNFRSF9
rs705702	RAB5B	Fat	interferon beta-1a		biologic drug	8.36E-14	AOAH,BIRC2,CCR2,CD3D,CORO1A,CST7,CXCR4,FPR1,FYB,GBP5,GNLY,IL1RN,IL2RB,IRF1,LILRA2,LILRB3,LTB,LTF,MMP9,NCF2,NFE2,PLAUR,S100A9,SERPINA1,SNCA,TBXAS1,TLR1
rs705702	RAB5B	Fat	rituximab		biologic drug	2.60E-03	BCL2A1,BCL2L1,FASLG,MS4A1
rs705702	RAB5B	Fat	romidepsin		biologic drug	3.73E-03	APAF1,CDKN2D,FASLG,FOS,MMP9,PLAUR,RAF1
rs705702	RAB5B	Fat	stallimycin		biologic drug	1.63E-03	CXCL8,IL1B,IL7R,IRF1,PYHIN1,SP110,TGFA
rs705702	RAB5B	Fat	vasoactive intestinal peptide		biologic drug	8.73E-03	CXCL8,EGF,IL17RA,TBX21
rs705702	RAB5B	Fat	adenosine		chemical - endogenous mammalian	1.33E-04	BCL2L1,BID,CX3CR1,CXCL8,CXCR4,FASLG,FOS,IL1B,ITGB2
rs705702	RAB5B	Fat	ascorbic acid		chemical - endogenous mammalian	2.29E-03	BCL2L1,CASP8,CD40LG,CXCL8,MSX2,RUNX2,SPP1,TGFB1,ZAP70
rs705702	RAB5B	Fat	ATP		chemical - endogenous mammalian	5.77E-03	BIRC5,CCR7,CXCL8,CXCR4,FOS,IL1B,IL1RN,ITGA4,MBP,SELL
rs705702	RAB5B	Fat	beta-estradiol		chemical - endogenous mammalian	3.78E-06	ABCC5,ACP5,ACPP,APAF1,AQP5,ARRB2,ATM,ATP2B1,BCL2A1,BCL2L1,BID,BIRC5,BNIP3L,CAMK4,CBL,CCR1,CCR2,CCR4,CLEC4D,CRABP2,CSF3R,CXCL8,CXCR4,DEFB1,DPM2,DYRK2,E2F2,EGF,ELF1,ELF3,FASLG,FCGR2A,FOS,GK,GYPA,HCST,HPCAL4,HSD11B2,HTR4,IFI30,IFIT1B,IGSF6,IL1B,IL1R2,IL6R,IL7R,IRX5,ITGB2,KLK5,KRT16,KRT18,KRT19,KRT8,LTB,LTF,LYZ,MBP,MMP9,MXD1,MYBL1,NAMPT,NCF2,NCOA3,NRIP3,PADI4,PDZK1IP1,PIK3R2,POLE2,PPBP,PRKCB,PRSS23,P…
rs705702	RAB5B	Fat	butyric acid		chemical - endogenous mammalian	6.87E-07	BAG1,BCL2A1,BCL2L1,BIRC5,CCR1,CD300C,CD97,CXCL8,CXCR4,FFAR2,FOS,HBA1/HBA2,HBG2,IFI30,IL18R1,IL1B,INPP5D,IRF1,ITGB7,KDM5A,MCL1,MXD1,MYL4,NAMPT,NEU3,PAX5,PLCB2,POU2F2,PRKCB,PTAFR,RAF1,RBL1,SIPA1,SOX9,SPP1,SYK,TGFB1,TXK
rs705702	RAB5B	Fat	Ca2+		chemical - endogenous mammalian	4.70E-07	AQP5,BCL2L1,CCR2,CD19,CXCL8,CXCR4,DES,E2F2,ELF3,FASLG,FOS,IL1B,IL6R,IRF1,KLK5,KRT8,MMP19,MMP9,MSR1,MXD1,OSCAR,PER1,RUNX2,S100A8,S100A9,SPP1,TGFB1,USP15
rs705702	RAB5B	Fat	ceramide		chemical - endogenous mammalian	3.13E-03	CD1D,CXCL8,FOS,GAPDH,IL1B
rs705702	RAB5B	Fat	cholesterol		chemical - endogenous mammalian	6.68E-03	ABCA7,CCR2,CXCL8,CYP27A1,DES,EMR1,FASLG,IL1B,IL1RN,ITGAX,LAPTM5,LYZ,NCF2,S100A8,TGFB1
rs705702	RAB5B	Fat	dinoprost		chemical - endogenous mammalian	4.69E-04	FOS,HSD11B2,IL1B,LIPA,MMP9,PTK2B,RUNX2,SPP1,TGFA,TGFB1
rs705702	RAB5B	Fat	epinephrine		chemical - endogenous mammalian	7.47E-03	CCR7,CLEC2B,CXCL8,CXCR4,PER1,PPARGC1A,SELL,TGFA
rs705702	RAB5B	Fat	ethanol		chemical - endogenous mammalian	6.62E-04	ADIPOR1,ALOX5,BCL2L1,C5AR1,CAMK4,CD40LG,CXCL8,CXCR4,FASLG,FOS,IL1B,IL1R2,IL1RN,ITGAX,MBP,MMP9,MSX2,NCF2,PPARGC1A,PRF1,RBP1,SERPINA1,TGFB1,TLR1,TLR2,TLR6
rs705702	RAB5B	Fat	GABA		chemical - endogenous mammalian	8.73E-03	FOS,IL1B,MMP9,TGFB1
rs705702	RAB5B	Fat	glycochenodeoxycholate		chemical - endogenous mammalian	1.52E-03	BCL2A1,BIRC2,BIRC3,BIRC5
rs705702	RAB5B	Fat	hyaluronic acid		chemical - endogenous mammalian	6.35E-04	BCL2L1,BIRC5,CCR7,FOS,IL1B,MMP9,NCF2,PTPRC,SOX9,SPP1,TGFB1,TLR2
rs705702	RAB5B	Fat	isopentenyl diphosphate		chemical - endogenous mammalian	1.12E-03	CCR1,CCR2,CCR4,FCGR3A/FCGR3B
rs705702	RAB5B	Fat	L-tryptophan		chemical - endogenous mammalian	5.06E-03	CASP8,CD247,CXCL8,LILRB2
rs705702	RAB5B	Fat	norepinephrine		chemical - endogenous mammalian	8.12E-03	ARNTL,CXCL8,CXCR4,DES,EOMES,FOS,FPR2,GDF15,IL1B,MMP9,PADI4,PER1,PPARGC1A
rs705702	RAB5B	Fat	platelet activating factor		chemical - endogenous mammalian	4.09E-04	FOS,ITGB2,MMP9,PLA2G7,PLAUR,PTAFR,SELL,SELPLG
rs705702	RAB5B	Fat	platelet activating factor-C16		chemical - endogenous mammalian	8.20E-03	PLA2G7,PTAFR
rs705702	RAB5B	Fat	progesterone		chemical - endogenous mammalian	4.60E-03	ACP5,ACPP,ARNTL,ATP6V1B2,BCL2L1,C5AR1,C9orf72,CCR2,CD1D,CSF3R,CXCL8,CXCR4,EGF,FASLG,FOS,HSD11B2,IL6R,ISG20,KCNH2,LTF,MBP,MCOLN2,MMP9,NCAPH,NPL,PDZK1IP1,PLA2G7,PRSS23,RBP1,SPP1,TGFB1,TNS2
rs705702	RAB5B	Fat	prostaglandin E2		chemical - endogenous mammalian	4.60E-09	BCL2L1,BIRC3,BIRC5,C5AR1,CCR1,CCR4,CCR6,CCR7,CD300E,CST7,CXCL8,CXCR4,CYTIP,FASLG,FOS,IL1B,IL1R2,IL1RN,IL2RG,IL7R,JAK3,KLRC4-KLRK1/KLRK1,MCL1,MMP19,MMP9,MXI1,PPBP,RGS2,RUNX2,S100A8,TBX21,TGFA,TGFB1,TREM1
rs705702	RAB5B	Fat	spermine		chemical - endogenous mammalian	1.17E-04	IL1B,ITGAL,ITGB2,RUNX2,TLR2
rs705702	RAB5B	Fat	tretinoin		chemical - endogenous mammalian	1.15E-16	AMICA1,APBA2,AQP9,ATP6V1B2,BCL2A1,BID,BIRC2,BIRC3,BIRC5,BNIP3L,C5AR1,CCR1,CD101,CD1D,CD300C,CD52,CD53,CDKN2D,CFP,CRABP2,CSF3R,CX3CR1,CXCL8,CXCR4,CXCR5,CYP4F3,DCSTAMP,ELF3,EMR1,EMR2,EMR3,FCAR,FFAR2,FGR,FOS,GCA,GDF15,GZMA,HK3,HOXB6,HSPBP1,HUS1,ICAM3,IKZF1,IL1B,IL6R,IRF1,ITGA2B,ITGA4,ITGAL,ITGAX,ITGB2,ITGB7,KCNJ2,KIAA0513,KLF1,KRT16,KRT18,KRT19,KRT72,LILRA5,LILRB2,LIPA,LRRK2,LTF,LYN,MAP2K3,MMP19,MMP…
rs705702	RAB5B	Fat	15-deoxy-delta-12,14 -PGJ 2		chemical - endogenous non-mammalian	4.97E-05	BCL2L1,BIRC2,BIRC3,BIRC5,CXCL8,E2F2,FASLG,FOS,GDF15,IL1B,IRF1,MCL1,MMP9,MSR1,MXD1,RARB,RUNX2,SPP1,TBXAS1
rs705702	RAB5B	Fat	5-O-mycolyl-beta-araf-(1->2)-5-O-mycolyl-alpha-araf-(1->1')-glycerol		chemical - endogenous non-mammalian	1.70E-08	AQP9,BCL2A1,CCR7,CD1D,CX3CR1,CXCL8,CXCR2,IL18RAP,IL1B,MMP9,NAIP,NAMPT,NLRC3,PLA2G7,RGS1,SDC4,SLAMF7
rs705702	RAB5B	Fat	anisomycin		chemical - endogenous non-mammalian	5.44E-04	BCL2L1,CXCL8,FASLG,FOS,IRF1,MCL1,PLAUR,SPP1
rs705702	RAB5B	Fat	apicidin		chemical - endogenous non-mammalian	5.06E-03	CCR1,FASLG,HBG1,ITGB7
rs705702	RAB5B	Fat	baicalein		chemical - endogenous non-mammalian	2.19E-04	BCL2L1,BIRC5,CXCL8,FOS,MCL1,MMP9,PTPN6,RBL1
rs705702	RAB5B	Fat	baicalin		chemical - endogenous non-mammalian	1.85E-03	BIRC5,CXCL8,EGF,IL1B,MBP,RBP1,TLR2
rs705702	RAB5B	Fat	bee venom		chemical - endogenous non-mammalian	1.12E-03	CXCL8,CYTIP,FYB,IL1B,IRF1,LCP2,LPIN2,MEFV,NUSAP1,RGS1,RGS2
rs705702	RAB5B	Fat	E. coli B5 lipopolysaccharide		chemical - endogenous non-mammalian	8.18E-09	BIRC2,BIRC3,CCR1,CCR4,CCR6,CCR7,CSF3R,CX3CR1,CXCL8,CXCR2,CXCR4,FOS,IL17RA,IL18RAP,IL1B,IL1R2,IL21R,IL6R,IL7R,IRF1,ISG20,ITGAL,NCF2,NOD2,PAX5,PF4,SPINT2,TGFB1,TLR2,TLR6,TREM1
rs705702	RAB5B	Fat	E. coli lipopolysaccharide		chemical - endogenous non-mammalian	1.81E-04	BCL2L1,CCR7,CXCL8,IL1B,MMP9,S100A8,S100A9,TGFB1,TREM1,TREM2
rs705702	RAB5B	Fat	evodiamine		chemical - endogenous non-mammalian	1.23E-06	BCL2A1,BCL2L1,BIRC2,BIRC3,BIRC5,CXCL8,MCL1,MMP9
rs705702	RAB5B	Fat	gambogic acid		chemical - endogenous non-mammalian	1.17E-04	BCL2L1,BIRC2,BIRC3,MCL1,MMP9
rs705702	RAB5B	Fat	hemozoin		chemical - endogenous non-mammalian	4.87E-06	CCR1,CCR2,CXCR2,CXCR4,IL1B,MMP9,S100A8,S100A9
rs705702	RAB5B	Fat	hydrochloric acid		chemical - endogenous non-mammalian	4.12E-03	CXCL8,FOS,HSH2D,IL1B
rs705702	RAB5B	Fat	lipoteichoic acid		chemical - endogenous non-mammalian	2.61E-05	BCL2L1,CCR1,CXCL8,CXCR4,IL1B,IL1RN,MMP9,NOD2,PTAFR,TLR2,TLR6
rs705702	RAB5B	Fat	N-acetylmuramyl-L-alanyl-D-isoglutamine		chemical - endogenous non-mammalian	7.54E-03	CXCL8,IL1B,ITGB2,MMP9,NOD2,TREM1
rs705702	RAB5B	Fat	naringenin		chemical - endogenous non-mammalian	7.99E-04	CXCL5,CXCL8,LYN,PPARGC1A,TGFB1,TLR2
rs705702	RAB5B	Fat	peptidoglycan		chemical - endogenous non-mammalian	2.42E-07	BCL2A1,CORO1A,CXCL5,CXCL8,CYLD,FOS,FPR2,ICAM3,IL1B,IL1RN,IRF1,ITGB2,MCL1,S100A8,S100A9,SELL,TLR2
rs705702	RAB5B	Fat	perillic acid		chemical - endogenous non-mammalian	8.20E-03	CD40LG,IL1B
rs705702	RAB5B	Fat	pregna-4,17-diene-3,16-dione		chemical - endogenous non-mammalian	1.20E-03	BCL2A1,BIRC2,BIRC5,MCL1,MMP9
rs705702	RAB5B	Fat	rhein		chemical - endogenous non-mammalian	4.94E-05	APAF1,BCL2L1,BID,CCR1,CXCL8
rs705702	RAB5B	Fat	salmonella minnesota R595 lipopolysaccharides		chemical - endogenous non-mammalian	2.03E-04	ARHGAP25,CXCL5,CXCL8,FOS,FPR1,FPR2,GDF15,IFIT1B,IL1B,IRF1,MEFV,PTPRJ,SAMHD1,TLR2
rs705702	RAB5B	Fat	urushiol		chemical - endogenous non-mammalian	1.44E-03	CD1D,IL1B
rs705702	RAB5B	Fat	8-chlorophenylthio-adenosine 3',5'-cyclic monophosphate		chemical - kinase inhibitor	5.62E-06	AQP5,BID,BIRC3,BIRC5,KCNH2,LPIN2,NAIP,PPARGC1A,S100A8,SH2D2A
rs705702	RAB5B	Fat	AG490		chemical - kinase inhibitor	2.37E-04	BCL2L1,BIRC3,BIRC5,CXCL8,FOS,ICOS,IL1B,IRF1,MCL1,MMP9,SPP1
rs705702	RAB5B	Fat	Bay 11-7082		chemical - kinase inhibitor	1.80E-04	BCL2A1,BCL2L1,CCR2,CXCL8,FPR2,HSH2D,MCL1,MMP9,TLR2
rs705702	RAB5B	Fat	bisindolylmaleimide I		chemical - kinase inhibitor	1.03E-03	BCL2A1,BCL2L1,BIRC3,CXCL8,E2F2,FASLG,FOS,GDF15,MAPK1,MMP9,POU2F2
rs705702	RAB5B	Fat	calphostin C		chemical - kinase inhibitor	5.90E-04	APOBEC3G,BCL2L1,BIRC5,CXCL8,FOS,MMP9,MSR1,POU2F2,S100A8
rs705702	RAB5B	Fat	H89		chemical - kinase inhibitor	3.29E-03	AQP5,CXCL8,FOS,IL1B,MMP9,NFATC2,POU2AF1,PPARGC1A,S100A8,SH2D2A,TGFA,TREM1
rs705702	RAB5B	Fat	herbimycin		chemical - kinase inhibitor	1.43E-03	BCL2L1,CXCL8,CXCR1,CXCR2,FOS,IL1B,MMP9
rs705702	RAB5B	Fat	KN-62		chemical - kinase inhibitor	2.20E-03	AQP5,CD40LG,CXCL8,FASLG,MMP9
rs705702	RAB5B	Fat	KT5823		chemical - kinase inhibitor	7.15E-03	AQP5,FOS,PLAUR
rs705702	RAB5B	Fat	LY294002		chemical - kinase inhibitor	2.22E-05	ADIPOR1,ATP2B1,BCL2L1,BIRC3,BIRC5,CCR1,CCR2,CDKN2D,CXCL5,CXCL8,FOS,GDF15,GK,IL1B,IL1R2,IL1RN,IRF1,ISG20,ITGA2B,MCL1,MMP9,MXD1,PPBP,PTPRJ,RASSF2,RBL1,RGS1,RGS2,RUNX2,SATB1,SLA,SPN,SPP1,SYK,TGFB1,TLR2,TREM1,VCAN
rs705702	RAB5B	Fat	PD 180970		chemical - kinase inhibitor	8.20E-03	BCL2L1,MCL1
rs705702	RAB5B	Fat	PD98059		chemical - kinase inhibitor	1.10E-07	ADIPOR1,APOBEC3G,BATF2,BCL2L1,BIRC5,CCR1,CCR2,CD37,CDH3,CXCL5,CXCL8,CXCR4,DES,E2F2,FASLG,FOS,FPR2,HSD11B2,IL1B,IL1RN,ITGA2B,ITGA4,ITGAX,ITGB2,KLRC2,KRT19,KRT8,LDHC,MAPK1,MCL1,MMP9,MSR1,MXD1,PCYT1B,PER1,PLAUR,PTAFR,RGS1,RUNX2,S100A8,SELL,SERPINA1,SH2D1A,SPP1,TGFB1,TLR2,VCAN
rs705702	RAB5B	Fat	PP1		chemical - kinase inhibitor	1.35E-03	BCL2L1,CXCL8,CXCR4,FOS,IL1B,IL1RN
rs705702	RAB5B	Fat	PP2/AG1879 tyrosine kinase inhibitor		chemical - kinase inhibitor	6.17E-05	BIRC3,CBL,CXCL8,FGR,FOS,IL1B,LYN,PER1,PTPRJ,SPP1,VAV1
rs705702	RAB5B	Fat	R59949		chemical - kinase inhibitor	1.70E-03	CXCL8,FOS,RAF1
rs705702	RAB5B	Fat	Sb202190		chemical - kinase inhibitor	2.20E-03	ALOX5,BIRC5,CXCL8,FASLG,FOS,FPR2,IL1B,MMP9,PPARGC1A,S100A8,SPI1,UBR2
rs705702	RAB5B	Fat	SB203580		chemical - kinase inhibitor	3.18E-06	APOBEC3G,AQP9,ARHGDIB,BIRC5,CST7,CX3CR1,CXCL8,EGF,FASLG,FOS,FPR2,FYB,GK,GMPR,HBG1,IL1B,IL1RN,ISG20,ITGA4,MMP9,MXD1,NAMPT,PLAUR,PPARGC1A,RNF149,RUNX2,SECTM1,SPP1,STK17B,TGFB1,TLR2,TREM1
rs705702	RAB5B	Fat	staurosporine		chemical - kinase inhibitor	2.75E-04	BCL2L1,CD53,CSF3R,CXCL8,FCGR2A,FOS,IL1B,ITGB2,KCNA3,MCL1,MMP9,SELL,USP12
rs705702	RAB5B	Fat	tyrphostin AG 1478		chemical - kinase inhibitor	3.76E-03	BCL2L1,CXCL8,CXCR4,EGF,FOS,MCL1,MMP9,NCF2
rs705702	RAB5B	Fat	U0126		chemical - kinase inhibitor	4.84E-06	APOBEC3A,APOBEC3G,AQP6,BCL2L1,BIRC3,BIRC5,CCR2,CD40LG,CXCL5,CXCL8,CYP4F3,DES,EGF,ELL,EMR1,FOS,GDF15,IL1B,IL1R2,INPP4A,IRF1,ITGA2B,KDM6B,MAPK1,MCL1,MMP9,PER1,PLAUR,PRKCB,PTPRJ,RAC2,RPS6KA1,RUNX2,S100A9,SOX9,SPP1,SYK,TGFA,TLR2
rs705702	RAB5B	Fat	cardiotoxin		chemical - other	6.38E-08	BIRC5,C5AR1,CCR1,CCR2,CD180,CSF3R,CXCR4,E2F2,FASLG,IL1B,IL1RN,IL2RG,IL6R,IL7R,ITGA4,ITGB2,ITGB7,LY86,PTPRC,RBL1,SPP1,STXBP2
rs705702	RAB5B	Fat	TAPI		chemical - protease inhibitor	4.21E-03	CXCL8,IL6R
rs705702	RAB5B	Fat	tosyllysine chloromethyl ketone		chemical - protease inhibitor	2.64E-03	CCR2,IRF1,SPN
rs705702	RAB5B	Fat	zVAD-FMK		chemical - protease inhibitor	4.21E-04	BCL2A1,BIRC2,BIRC3,BIRC5,CAMK4,FOS,MCL1
rs705702	RAB5B	Fat	17-alpha-ethinylestradiol		chemical drug	1.68E-06	AQP9,CCR1,CCR2,CCR4,CCR7,CD53,CD97,CFP,CTSS,CXCR2,EMR1,FOS,IFI30,IL17RA,KRT19,LY86,MMP9,SLC11A1,SPOCK2
rs705702	RAB5B	Fat	2-deoxyglucose		chemical drug	4.60E-03	BCL2L1,BID,BIRC2,CASP8,FOS,MCL1,SPP1
rs705702	RAB5B	Fat	3,3'-diindolylmethane		chemical drug	4.15E-03	BCL2L1,BIRC5,CASP8,FASLG,GDF15,IL1B,TGFA
rs705702	RAB5B	Fat	ABT-737		chemical drug	5.35E-03	BCL2A1,BCL2L1,MCL1
rs705702	RAB5B	Fat	actinomycin D		chemical drug	1.13E-03	AQP5,BIRC2,BIRC5,CXCL8,FOS,FPR1,GAPDH,IL1R2,IL7R,IRF1,LMNB1,MCL1,PLAUR,RGS2,SPP1,TGFA,TGFB1,TLR2
rs705702	RAB5B	Fat	adapalene		chemical drug	4.21E-03	CD1D,TLR2
rs705702	RAB5B	Fat	AGN194204		chemical drug	5.91E-08	ADAM19,ARL4C,BCL2A1,BNIP3L,CD3E,CD5,CD6,CRABP2,EPB41,GAPDH,GFI1,ICOS,IL1R2,IL2RB,IL7R,IRF1,ITGB2,ITGB7,LRMP,MMP9,PLAC8,RGS10,SPP1
rs705702	RAB5B	Fat	alendronic acid		chemical drug	7.36E-03	CXCL8,EPHB1,EPHB3,IL1B
rs705702	RAB5B	Fat	alitretinoin		chemical drug	2.24E-04	ADAM28,BCL2A1,BCL2L1,CYP4F3,FASLG,FOS,GK,IL2RB,IRF1,KLK5,LTF,MMP9,RARB,RBP1,SPP1,TGFB1
rs705702	RAB5B	Fat	alvocidib		chemical drug	9.01E-05	BAG1,BCL2L1,BIRC2,BIRC3,BIRC5,FOS,MCL1,RBL1
rs705702	RAB5B	Fat	amphotericin B		chemical drug	2.01E-03	CXCL8,IL1B,IL1RN,SPP1
rs705702	RAB5B	Fat	anthralin		chemical drug	8.20E-03	KRT16,KRT18
rs705702	RAB5B	Fat	arsenic trioxide		chemical drug	1.27E-03	BCL2A1,BCL2L1,BNIP3L,CASP8,CXCL8,FASLG,IRF1,MCL1,MMP9,NCF1C,PRAM1,RARB,S100A8
rs705702	RAB5B	Fat	aspirin		chemical drug	2.36E-03	BIRC5,CXCL8,CXCR4,FASLG,GDF15,IL1B,MCL1,MMP9,SELL,TGFB1
rs705702	RAB5B	Fat	atrasentan		chemical drug	4.21E-03	BCL2L1,BIRC5
rs705702	RAB5B	Fat	azithromycin		chemical drug	9.27E-03	IL1B,MMP9,TREM1
rs705702	RAB5B	Fat	bleomycin		chemical drug	1.94E-05	BCL2L1,BLM,CCR1,CCR2,CCR4,CTSE,CTSS,CXCR4,DNER,FASLG,IL1B,LMNB1,MMP9,SDC4,SPP1,STK17B,TGFB1,TLR2
rs705702	RAB5B	Fat	bortezomib		chemical drug	4.51E-07	ALAS2,BCL2A1,BCL2L1,BIRC2,BIRC3,BIRC5,BNIP3L,BPGM,CASP8,CCR6,CXCL8,CXCR4,DCAF12,ERN1,FAIM3,FASLG,GDF15,IL1B,MCL1,MS4A1,RAF1,SLC25A37,SNCA
rs705702	RAB5B	Fat	bromodeoxyuridine		chemical drug	9.23E-04	CXCL8,IL1B,IL7R,IRF1,NEU3,PYHIN1,SP110,TGFA
rs705702	RAB5B	Fat	bryostatin 1		chemical drug	3.54E-06	BIRC3,CD22,CXCL8,CXCR4,IL1B,IL2RG,MS4A1,TBX21
rs705702	RAB5B	Fat	buthionine sulfoximine		chemical drug	7.99E-04	BCL2L1,CCR2,CXCR4,FOS
rs705702	RAB5B	Fat	caffeine		chemical drug	4.60E-03	ACP5,CXCL8,FASLG,FOS,HSD11B2,LMNB1,PPARGC1A
rs705702	RAB5B	Fat	calcipotriene		chemical drug	3.30E-03	CXCL8,FOS,KRT16,SPP1
rs705702	RAB5B	Fat	calcitriol		chemical drug	8.50E-06	ADAM19,ALOX5,ATM,ATP2B1,BCL2L1,BIRC2,CXCL8,DCSTAMP,FBN2,FECH,FOS,GAPDH,IL1B,IL1RN,ITGA4,ITGAX,ITGB7,KLK5,LTF,MCL1,NEK2,NUSAP1,OSCAR,PADI2,POLE2,PRIM1,RARRES1,S100A8,S100A9,SERPINA1,SPP1,STXBP6,SUV39H1,TACC3,TBX21,TGFB1,TLR2
rs705702	RAB5B	Fat	calmidazolium		chemical drug	5.35E-03	FOS,SELL,SOX9
rs705702	RAB5B	Fat	celecoxib		chemical drug	3.02E-05	ALOX5,ATM,BCL2A1,BIRC2,BIRC5,BLK,DES,GDF15,HUS1,IL1B,MCL1,MMP9,RAF1,RARB,TLR2
rs705702	RAB5B	Fat	cerivastatin		chemical drug	2.51E-03	CD40LG,CXCL8,ITGAL,ITGB2,MMP9,PLAUR,S100A8,S100A9,TGFB1
rs705702	RAB5B	Fat	ciprofloxacin		chemical drug	2.51E-04	ABCC4,ADAM8,ATP6V1B2,CCR1,EMR1,ITGAL,MAPK1,MPP1,MSR1,RAB11FIP1,RUFY1,SEMA4D,SPP1
rs705702	RAB5B	Fat	cisplatin		chemical drug	7.07E-04	ABCC4,ANK1,BCL2A1,BCL2L1,BIRC2,BIRC3,BIRC5,BNIP3L,CASP8,CCR1,CD53,CXCL5,CXCL8,EGF,ELF3,EMR1,FASLG,FCGR2A,FOS,GDF15,HBA1/HBA2,HDAC9,IL1B,ING2,INPP5D,KRT19,LIPA,LRMP,LYZ,MARCH8,MEGF10,MKRN1,NCF2,PPARGC1A,RAB11FIP1,SH2D1A,SPP1,STK17B,TGFB1,TNFRSF10C
rs705702	RAB5B	Fat	clenbuterol		chemical drug	1.12E-03	BCL2L1,IL1B,IL1RN,PPARGC1A
rs705702	RAB5B	Fat	conjugated linoleic acid		chemical drug	6.05E-05	CXCL8,CXCR4,FOS,GDF15,IL1RN,ITGB2,MMP9,PPARGC1A
rs705702	RAB5B	Fat	CpG oligonucleotide		chemical drug	2.57E-05	BCL2A1,BIRC5,CCR1,CD40LG,CLEC4D,CLEC4E,CXCL8,FASLG,IL1B,INPP5D,ITGAX,LYN,MCL1,MSR1,SYK,TLR2
rs705702	RAB5B	Fat	cyclophosphamide		chemical drug	2.95E-04	CASP8,ELF3,FCGR2A,FOS,IL18R1,IL1B,IL1R2,LTB,SOX9,SPP1,TGFB1
rs705702	RAB5B	Fat	cytarabine		chemical drug	7.45E-04	CD180,CD97,GAPDH,IL1B,LTB,MCL1,PRF1,TLR1,TLR2
rs705702	RAB5B	Fat	daidzein		chemical drug	1.81E-07	C16orf54,FAIM3,FASLG,FERMT3,GRK6,HCST,ITGB2,KLRD1,LAPTM5,LCP2,LY86,MAP4K1,PTPN6,RASAL3,RASGRP1,SIGLEC10
rs705702	RAB5B	Fat	daunorubicin		chemical drug	4.33E-03	ABCA7,ABCC4,BCL2L1,IL1B,MCL1
rs705702	RAB5B	Fat	decitabine		chemical drug	2.87E-08	ALOX5,APAF1,ARHGDIB,BIRC3,CASP8,CCR2,CCR6,CCR7,CD226,CD8A,CDH3,CDKN2D,CX3CR1,CXCR1,CXCR4,DEFB1,FBN2,FECH,GDF15,GPR37,IL1B,IL7R,IPCEF1,ITGA4,KRT16,KRT18,KRT8,MMP9,MSL3,MYO9B,NEK2,PTPN6,RARB,RARRES1,RASSF2,SELL,SLC4A10,SPI1,SPINT2,SPP1,SYK,TNFRSF10C,TNFRSF9,VCAN
rs705702	RAB5B	Fat	deferoxamine		chemical drug	7.97E-03	CCR7,CXCL8,ESRRG,FASLG,FOS,GDF15,GYPA,ISG20,ITGB7,PLAUR,SPP1,TGFB1
rs705702	RAB5B	Fat	delta-9-tetrahydrocannabinol		chemical drug	5.62E-03	BID,BIRC2,CASP8,CXCR4,FOS,ICOS,LTF
rs705702	RAB5B	Fat	dexamethasone		chemical drug	1.70E-14	AQP5,ARL4C,ARRB2,ATF7IP2,ATP2B1,ATP6V1B2,BAG1,BCL2A1,BCL2L1,BIRC2,BIRC3,BIRC5,C5AR1,C9orf72,CCR1,CCR2,CD3D,CD3E,CDYL,CLEC7A,CR2,CRABP2,CX3CR1,CXCL8,CXCR1,CXCR4,CYP27A1,DEFB1,DNER,EGF,EPB41,FASLG,FBN2,FMNL1,FOS,GAPDH,GDF15,GZMA,HOXA7,HSD11B2,HSPA6,ICAM3,IDS,IFIT1B,IL18R1,IL1B,IL1R2,IL1RN,IL2RB,IL6R,IL7R,IRF1,ISG20,ITGA4,JAK3,KCNH2,KCNJ15,KIF14,KRT8,LAPTM5,LPIN2,LRRK2,LTB,LYN,MAPK1,MBP,MCL1,MGAM,MM…
rs705702	RAB5B	Fat	dextran sulfate		chemical drug	6.13E-04	ADAM8,BIRC5,CARD11,CD40LG,CXCL8,EGF,IFIT1B,IL1B,LCP1,MMP9,MSR1,NCAPH,NEK2,NFATC2,NLRP6,NUSAP1,S100A8,S100A9,SKA3
rs705702	RAB5B	Fat	diazepam		chemical drug	1.70E-03	CXCL8,FOS,PER1
rs705702	RAB5B	Fat	dimethyl sulfoxide		chemical drug	8.05E-05	ALAS2,ALOX5,CXCL8,CXCR5,FECH,FOS,IL1B,ITGB2,KAT2B,KLF1,MEFV,MYL4,PTK2B,RUNX2,SPI1
rs705702	RAB5B	Fat	docosahexaenoic acid		chemical drug	4.50E-03	BCL2A1,BCL2L1,BID,CASP8,CCR4,CXCL8,CXCR4,ERN1,FOS,MMP9,RAF1,SORL1
rs705702	RAB5B	Fat	doxorubicin		chemical drug	9.00E-04	ABCA7,APAF1,ATM,BCL2A1,BCL2L1,BIRC2,BIRC3,BIRC5,BNIP3L,CASP8,DES,E2F2,ELF3,FASLG,FOS,GDF15,IL1B,IRF1,KLRC4-KLRK1/KLRK1,KRT18,MCL1,RBL1,SOX9,SPP1,TGFA,TGFB1,TNFRSF10C
rs705702	RAB5B	Fat	emodin		chemical drug	4.25E-03	BIRC5,CCR1,CXCL8,CXCR4,IL1B,MMP9
rs705702	RAB5B	Fat	enoxacin		chemical drug	5.49E-04	ATP6V1B2,DCSTAMP,FOS,LCP1
rs705702	RAB5B	Fat	ethylenediaminetetraacetic acid		chemical drug	4.01E-06	BCL2A1,CXCL8,CXCR1,CXCR2,IL1B,SELPLG
rs705702	RAB5B	Fat	etoposide		chemical drug	2.25E-03	BCL2A1,BCL2L1,BIRC2,BIRC3,BIRC5,BLM,CXCL8,FASLG,GDF15,IL1B,ING2,IRF1,MCL1,PRF1
rs705702	RAB5B	Fat	fenretinide		chemical drug	6.35E-03	BCL2A1,BID,BIRC2,ELF3,IL1B,MMP9,NCF2,PRF1
rs705702	RAB5B	Fat	fluticasone		chemical drug	1.24E-13	ALOX5,AQP9,ARHGAP25,CHIT1,CLEC4A,CXCL5,CXCL8,FCN1,GAPT,GBP5,IL1B,IL1R2,IL1RN,ITGB7,LST1,MMP19,MMP9,NAMPT,PLAC8,PPARGC1A,RARRES1,RNASE2,S100A8,SDC4,SERPINA1,SIGLEC10,SLA,SLAMF1,SLC16A6,SPP1,TGFB1,TM4SF19
rs705702	RAB5B	Fat	fluvoxamine		chemical drug	1.31E-04	CCR1,CCR7,CD37,CXCR1,FOS,GAPDH,TNFRSF10C
rs705702	RAB5B	Fat	gemcitabine		chemical drug	5.44E-04	BCL2L1,BIRC5,CXCR4,EGF,FASLG,IL1B,TGFA,VMP1
rs705702	RAB5B	Fat	genistein		chemical drug	5.04E-11	ACP5,ACPP,ALOX5,AP3B2,ATP6V0D2,BCL2L1,BIRC5,C16orf54,CCR2,CX3CR1,CXCL8,CXCR1,CXCR2,FAIM3,FASLG,FERMT3,FOS,GDF15,GRK6,HCST,IL1B,ITGB2,KCNJ2,KLRD1,LAPTM5,LCP2,LIPA,LTF,LY86,MAP4K1,MMP9,PER1,PFKFB4,PLA2G7,PTAFR,PTPN6,RASAL3,RASGRP1,RUNX2,SIGLEC10,SLC11A1,SPP1,STK17B,TGFB1,TPP1
rs705702	RAB5B	Fat	glucocorticoid		chemical drug	8.54E-04	ALOX5,CD2,CD40LG,CXCL8,CXCR4,FASLG,IL1B,IL1R2,IL1RN,IL6R,INPP5D,JAK3,MMP9,NCF2,NOD2,PER1,PER3,PPARGC1A,SPP1,TGFB1,TLR2
rs705702	RAB5B	Fat	gossypol		chemical drug	1.52E-03	BCL2L1,BIRC5,CXCL8,NCOA3
rs705702	RAB5B	Fat	green tea polyphenol		chemical drug	8.69E-03	CASP8,FOS,IL1B,MMP9,TGFB1
rs705702	RAB5B	Fat	ilomastat		chemical drug	8.73E-03	CXCL8,IL1B,MMP9,TGFB1
rs705702	RAB5B	Fat	imatinib		chemical drug	6.97E-06	BCL2L1,BIRC2,BIRC5,CXCR4,GFI1B,IL1B,ITGAX,LYN,MCL1,NCF1C,RAF1,SPIB,TGFB1
rs705702	RAB5B	Fat	imiquimod		chemical drug	8.08E-03	CXCL8,FOS,ICAM3,IL1B,ISG20,ITGB2,SELL,TGFB1
rs705702	RAB5B	Fat	indirubin		chemical drug	3.29E-04	BCL2L1,BIRC2,BIRC3,BIRC5,MMP9
rs705702	RAB5B	Fat	indole-3-carbinol		chemical drug	3.70E-03	FOS,GDF15,LCP1,SPP1,TBX21
rs705702	RAB5B	Fat	indomethacin		chemical drug	4.43E-03	ADAM8,ALOX5,BCL2L1,BIRC3,BIRC5,CD40LG,CXCR4,ELF3,FCGR2A,FOS,GDF15,IL1B,KRT8,PLAUR,S100A8,SELL,SPP1,VCAN
rs705702	RAB5B	Fat	isotretinoin		chemical drug	1.38E-08	BCL2L1,CD19,CRABP2,CXCL8,DEFB1,ELF3,IRF1,KLK5,MMP9,RARB,RARRES1,RBP1,S100A9,SLC12A8,SPN,TLR2
rs705702	RAB5B	Fat	ixabepilone		chemical drug	4.21E-03	BIRC2,BIRC5
rs705702	RAB5B	Fat	lestaurtinib		chemical drug	8.20E-03	LYZ,PTPN6
rs705702	RAB5B	Fat	lipopolysaccharide		chemical drug	1.63E-29	ABCC4,ABCC5,ACP5,ALOX5,APOBEC3A,APOBEC3G,AQP5,ARL4C,ATP2B1,BCL2A1,BCL2L1,BID,BIRC2,BIRC3,C5AR1,CASP5,CASP8,CCR1,CCR2,CCR4,CCR6,CCR7,CD160,CD1D,CD22,CD300LF,CD37,CD3E,CD40LG,CD48,CD53,CD8A,CFP,CLEC4D,CLEC4E,CLEC7A,CORO1A,CR1L,CR2,CSF3R,CX3CR1,CXCL5,CXCL8,CXCR1,CXCR2,CXCR4,CXCR5,CYP27A1,CYTIP,DEFB1,ELF3,EMR1,ERN1,FASLG,FFAR2,FOS,FPR1,FPR2,FYB,GBP5,GCA,GK,GMFG,GZMA,GZMH,HCK,HDAC9,HSH2D,IFIT1B,IGSF6,…
rs705702	RAB5B	Fat	lonafarnib		chemical drug	1.17E-04	BCL2A1,BIRC2,BIRC3,BIRC5,MMP9
rs705702	RAB5B	Fat	losartan potassium		chemical drug	7.52E-03	ADIPOR1,ARAP1,CXCL8,EGF,FOS,IL1B,MMP9,SPP1,TBX21,TGFB1
rs705702	RAB5B	Fat	manidipine		chemical drug	1.70E-03	CXCL8,FOS,IL1B
rs705702	RAB5B	Fat	medroxyprogesterone acetate		chemical drug	2.88E-03	BIRC5,BRIP1,CAMK4,CD40LG,CXCR4,IL1B,IL6R,ITGB2,NEK2,NUSAP1,TGFB1,VCAN
rs705702	RAB5B	Fat	mefenamic acid		chemical drug	1.44E-03	BCL2L1,SELL
rs705702	RAB5B	Fat	methotrexate		chemical drug	2.12E-03	ACSL6,ADIPOR1,BNIP3L,CR2,CTSS,CXCL8,CXCR2,FPR1,FPR2,GAPDH,GZMA,HBA1/HBA2,IL1B,PRKCB,SDS,SELL,SLC27A2,SPP1,TGFB1
rs705702	RAB5B	Fat	mifepristone		chemical drug	2.68E-03	CASP8,CCR2,EPHB3,FASLG,FOS,IL1B,ITGA4,JAK3,LTF,MAP4K1,MMP9,NCOA3,NPL,PADI2,RBL1,RGS2,RUNX2,SPP1,STXBP2,TGFB1,VCAN
rs705702	RAB5B	Fat	minocycline		chemical drug	1.38E-05	ALOX5,CASP8,CCR2,CXCL8,EMR1,FOS,IL1B,IL6R,ITGAX,KCNA3,MBP
rs705702	RAB5B	Fat	mocetinostat		chemical drug	8.20E-03	MCL1,MMP9
rs705702	RAB5B	Fat	mycophenolic acid		chemical drug	1.28E-03	BIRC3,CXCL5,CXCL8,CXCR4,DAPP1,IL1B,KRT19,MGAM,MYBL1,RUNX2
rs705702	RAB5B	Fat	N-acetyl-L-cysteine		chemical drug	4.49E-04	ADIPOR1,BCL2A1,CCR2,CXCL8,CXCR4,FASLG,FOS,IL1B,ITGA4,MMP9,MSR1,NCF2,PLAUR,RAF1,RARB,SNCA,SPP1,TGFB1
rs705702	RAB5B	Fat	paclitaxel		chemical drug	1.67E-04	APOBEC3A,AQP6,BCL2L1,BIRC3,BIRC5,CD53,CXCL8,CYP4F3,ELL,EMR1,GDF15,IL1B,INPP4A,KDM6B,LCP1,LCP2,MCL1,MMP9,PLAUR,RAC2,RPS6KA1,S100A9,TGFA,TUBB1
rs705702	RAB5B	Fat	PD 153035		chemical drug	7.36E-03	BCL2L1,CXCL8,FOS,MCL1
rs705702	RAB5B	Fat	PD184352		chemical drug	3.30E-03	BCL2L1,FOS,MCL1,RARB
rs705702	RAB5B	Fat	pentamidine		chemical drug	8.20E-03	KCNH2,MCL1
rs705702	RAB5B	Fat	PF-3084014		chemical drug	8.20E-03	BIRC5,MCL1
rs705702	RAB5B	Fat	phorbol myristate acetate		chemical drug	7.50E-15	ABCA7,ADAM28,ADAM8,APOBEC3G,ATM,BCL2A1,BCL2L1,BIRC3,BIRC5,BLM,BNIP3L,C5AR1,CCR2,CCR7,CD40LG,CD52,CDKN2D,CLEC12B,CR2,CXCL8,CXCR2,CXCR4,DCD,DES,EGF,FASLG,FFAR2,FOS,GDF15,HOXA7,HSH2D,ICOS,IKZF3,IL1B,IL2RG,IL6R,IL7R,IRF1,ITGA2B,ITGAD,ITGAL,ITGAX,ITGB2,JAK3,KAT2B,LIPA,LTB,LYZ,MCL1,MEFV,MMP19,MMP9,MSR1,NEIL3,NEU3,PAX5,PER1,PF4,PLAUR,POU2AF1,POU2F2,PPBP,PRKCB,PRKCQ,PTPN6,PTPRJ,RARB,RASGRP1,RGS1,RGS2,RHO…
rs705702	RAB5B	Fat	prednisolone		chemical drug	4.62E-04	ATG16L2,BAG1,BCL2L1,BID,BIRC2,BIRC3,CASP8,CD40LG,CTSS,CXCR4,GK,IL1B,ISG20,ITGA4,MCL1,PIM2,RGS19,SNCA,SPP1,TGFB1
rs705702	RAB5B	Fat	quinacrine		chemical drug	5.49E-04	BCL2L1,BIRC2,BIRC5,MCL1
rs705702	RAB5B	Fat	repertaxin		chemical drug	8.20E-03	IL1B,MMP9
rs705702	RAB5B	Fat	resveratrol		chemical drug	5.72E-03	ALOX5,APAF1,BCL2A1,BCL2L1,BIRC3,BIRC5,CX3CR1,CXCL8,FASLG,FOS,GDF15,IL1B,IL7R,ITGA2B,ITGAL,MCL1,MMP9,PPARGC1A,SPP1,TGFB1
rs705702	RAB5B	Fat	rifampin		chemical drug	1.52E-04	ATP2B1,C9orf72,IL1B,KIF14,NAGK,NCAPH,NEIL3,OSBP2,PADI2,RGS10,SIRT6,SKA3,SPOCD1,SPP1,STIL,TLR2
rs705702	RAB5B	Fat	rimonabant		chemical drug	9.54E-04	CXCL8,FOS,IL1B,IL1RN,MMP9
rs705702	RAB5B	Fat	ritonavir		chemical drug	3.79E-05	ATP2B1,C9orf72,CXCL8,IL1B,KIF14,MMP9,NAGK,NCAPH,NEIL3,OSBP2,PADI2,RGS10,SIRT6,SKA3,SPOCD1,STIL
rs705702	RAB5B	Fat	rosiglitazone		chemical drug	1.50E-04	ADAM8,ADIPOR1,ALOX5,CCR2,CD1D,CLEC7A,CXCL8,EMR1,EOMES,FOS,GAPDH,GK,IL1B,IL1RN,IL21R,IL7R,IRF1,ITGAL,KRT18,MMP9,MSR1,PPARGC1A,RARB,RGS2,RUNX2,S100A8,S100A9,SAMHD1,SLC27A2,SPN,TBX21
rs705702	RAB5B	Fat	salicylic acid		chemical drug	2.99E-03	BCL2L1,CXCL8,GDF15,IL1B,MCL1,MMP9,TGFB1
rs705702	RAB5B	Fat	salinosporamide A		chemical drug	3.85E-03	BCL2L1,BIRC2,BIRC5
rs705702	RAB5B	Fat	sepantronium		chemical drug	4.21E-03	BIRC5,MCL1
rs705702	RAB5B	Fat	silicon dioxide		chemical drug	2.01E-03	CXCL8,FASLG,FOS,IL1B
rs705702	RAB5B	Fat	simvastatin		chemical drug	6.84E-04	ACP5,BCL2L1,BIRC5,C5AR1,CD40LG,CXCL8,FOS,HBA1/HBA2,IL1B,IRF1,ITGAL,ITGB2,MMP9,NCF2,RAF1,SDC4,SPP1,TLR2
rs705702	RAB5B	Fat	SN-38		chemical drug	2.94E-04	BCL2L1,BIRC2,BIRC3,CASP8,GDF15,MCL1,NAMPT
rs705702	RAB5B	Fat	sodium selenite		chemical drug	8.73E-03	BCL2L1,IL1B,MMP9,TBXAS1
rs705702	RAB5B	Fat	sorafenib		chemical drug	1.48E-03	BCL2L1,CXCL8,ERN1,IL1B,MCL1
rs705702	RAB5B	Fat	tacrolimus		chemical drug	1.52E-05	BASP1,CD48,CD6,CXCL8,CXCR4,FASLG,FOS,GZMA,IL1B,ITGB7,KCNA1,KLRC4-KLRK1/KLRK1,KLRD1,OSCAR,PRF1,PTPRJ,RUNX2,SELL,SIAH2,SLAMF1,SPP1
rs705702	RAB5B	Fat	tanespimycin		chemical drug	1.13E-03	BCL2A1,BCL2L1,BIRC3,BIRC5,CXCL8,IL6R,KRT18,KRT8,LYN,MCL1,RAF1,STK38
rs705702	RAB5B	Fat	targinine		chemical drug	6.60E-04	CD8A,FASLG,FOS,ITGB2,MMP9,PLAUR
rs705702	RAB5B	Fat	teriflunomide		chemical drug	7.15E-03	CASP8,FASLG,IL1B
rs705702	RAB5B	Fat	TGAL copolymer		chemical drug	3.30E-03	CXCL8,IL1B,IL1RN,TGFB1
rs705702	RAB5B	Fat	thalidomide		chemical drug	7.99E-04	BIRC3,CXCL8,GDF15,IL1B,PLAUR,TGFB1
rs705702	RAB5B	Fat	triamcinolone acetonide		chemical drug	1.56E-04	ARL4C,BCL2A1,BID,CD22,CSNK1G2,CYTIP,E2F2,FOS,GPR18,GZMA,HCK,PER1,PER3,PF4,PLXNC1,PRF1,RGS2,SLAMF1,SPP1,STK10
rs705702	RAB5B	Fat	tributyrin		chemical drug	3.11E-03	BCL2A1,BIRC3,CXCL5,CXCL8,CXCR4,DAPP1,IL1B,MYBL1
rs705702	RAB5B	Fat	trichostatin A		chemical drug	3.26E-04	APAF1,BAG1,BCL2L1,CCR7,CD1D,CD40LG,CDKN2D,CSF3R,CXCL8,CXCR4,DPM2,ELF1,ELF3,EMR1,FASLG,FOS,HBA1/HBA2,HBG2,HSD11B2,IKZF1,IL1B,IPCEF1,IRF1,MMP9,MNDA,MXD1,MYO9B,PAX5,PRSS23,RARB,RUNX2,SATB1,SIAH2,SPIB,SPN,STMN2,TGFB1,TLR2
rs705702	RAB5B	Fat	triptolide		chemical drug	4.30E-05	APAF1,BID,BIRC2,BIRC5,CXCL8,CXCR2,FASLG,LEF1,MMP19,TLR2
rs705702	RAB5B	Fat	troglitazone		chemical drug	8.20E-06	ACSL6,ADIPOR1,ATP2B1,BCL2L1,BIRC3,BIRC5,C9orf72,CXCL5,CXCL8,E2F2,FOS,GDF15,HBA1/HBA2,IL1B,KIF14,MCL1,MMP9,MSR1,NAGK,NCAPH,NEIL3,OSBP2,PADI2,PPARGC1A,RGS10,SIRT6,SKA3,SPOCD1,SPP1,STIL,TBXAS1,TGFB1,TPP2
rs705702	RAB5B	Fat	Trolox C		chemical drug	5.35E-03	CXCL8,MCL1,MMP9
rs705702	RAB5B	Fat	UCN-01		chemical drug	2.92E-05	BAG1,BCL2L1,CXCL8,IL1B,MCL1,PRKCQ,RAF1
rs705702	RAB5B	Fat	vemurafenib		chemical drug	1.52E-03	BIRC5,CXCL8,IL1B,PRF1
rs705702	RAB5B	Fat	vincristine		chemical drug	4.80E-03	BCL2L1,FASLG,IL1B,LCP1,LMNB1,MCL1
rs705702	RAB5B	Fat	vorinostat		chemical drug	7.40E-04	APAF1,BCL2L1,BIRC2,BIRC3,BIRC5,CASP8,CD1D,IL1B,IRF1,KLF1,MCL1,MMP9,NFE2,RAF1,SPI1
rs705702	RAB5B	Fat	zoledronic acid		chemical drug	2.64E-03	BID,CXCL8,CXCR4,MMP9,RUNX2
rs705702	RAB5B	Fat	1-[2,3-bis(furan-2-yl)quinoxalin-6-yl]-3-(4-bromophenyl)urea		chemical reagent	2.12E-04	BCL2L1,BIRC5,MCL1
rs705702	RAB5B	Fat	12-(3-adamantan-1-yl-ureido) dodecanoic acid		chemical reagent	3.11E-03	BCL2L1,BID,BIRC3,BIRC5,CASP8,CD40LG,FASLG,MCL1
rs705702	RAB5B	Fat	1'-acetoxychavicol acetate		chemical reagent	1.10E-05	BCL2A1,BCL2L1,BIRC2,BIRC3,BIRC5,MMP9
rs705702	RAB5B	Fat	5-thio-D-glucose		chemical reagent	1.44E-03	FOS,TGFB1
rs705702	RAB5B	Fat	ATP-gamma-S		chemical reagent	2.37E-08	CCR1,CCR7,CD300E,CD8A,CST7,CXCL8,CXCR4,IL1R2,IL7R,MMP19,MMP9,NCF2,PPBP,TGFA,TLR1
rs705702	RAB5B	Fat	Boc-D-FMK		chemical reagent	1.70E-03	CXCL8,RBL1,SYK
rs705702	RAB5B	Fat	camptothecin		chemical reagent	2.61E-14	APAF1,ARRB2,ATM,BCL2A1,BCL2L1,BID,BIRC2,BIRC3,BIRC5,BLK,BNIP3L,CASP8,CCR1,CD1D,CD22,CD300C,CD48,CD53,CHST11,CSNK1G2,CXCL8,CXCR2,CXCR5,FASLG,FCAR,FOS,FPR1,GAPDH,GIT2,HUS1,IL17RA,IL18R1,IL1B,INPP4A,IRF1,LILRA1,LILRB2,LST1,MBOAT7,MCL1,MMP9,NEK2,P2RY10,PCBP4,PHF21A,PIK3CD,PLAC8,PSD4,PSTPIP1,RBL1,RGS14,SDC4,SIAH2,SIGLEC7,SIPA1,SORL1,SPP1,STK17B,STK38,SYK,TBC1D31,TGFB1,TLR2,TLR6,TPP1
rs705702	RAB5B	Fat	cobalt chloride		chemical reagent	1.15E-03	APAF1,CCR7,CXCL8,CXCR4,HSD11B2,MCL1,PLAUR,RGS1,SORL1
rs705702	RAB5B	Fat	cycloheximide		chemical reagent	1.09E-03	AQP5,BIRC3,CASP5,CCR1,CD8A,CDKN2D,CXCL8,CXCR4,FASLG,FOS,IL1B,IL1R2,IL1RN,IL7R,ISG20,KDM6B,MCL1,MMP19,MXD1,PLAUR,RGS2,RUNX2,S100A8,SPP1,TGFA,TGFB1
rs705702	RAB5B	Fat	DETA-NONOate		chemical reagent	2.37E-03	BCL2L1,BIRC2,BIRC3,CXCL8,FOS,MMP9,S100A8
rs705702	RAB5B	Fat	epalrestat		chemical reagent	4.21E-03	PRKCB,TGFB1
rs705702	RAB5B	Fat	galactosylceramide-alpha		chemical reagent	4.99E-04	CD40LG,FASLG,ICOS,IRF1,RNF128,TGFB1,TNFRSF9
rs705702	RAB5B	Fat	hexaarginine-neomycin B conjugate		chemical reagent	1.44E-03	CD8A,CXCR4
rs705702	RAB5B	Fat	ionomycin		chemical reagent	4.30E-07	BCL2A1,BCL2L1,BID,CD40LG,CXCL8,FASLG,FOS,ICOS,IKZF1,ITGAL,ITGB2,KCNJ2,MMP9,PAX5,POU2AF1,PTAFR,PTPRJ,RGS2,SPP1,TBX21,TGFB1,TLR2
rs705702	RAB5B	Fat	MALP-2s		chemical reagent	2.80E-04	BCL2A1,CYLD,IL1B,MCL1,SLAMF1,TLR2
rs705702	RAB5B	Fat	methylselenic acid		chemical reagent	3.16E-05	ABCC4,ACPP,BCL2A1,BIRC2,BIRC3,BIRC5,CAMK4,CDKN2D,CORO1A,ELF3,GDF15,GPR37,IRF1,KIF20B,MAP2K3,MAPK1,MCL1,MXD1,POLE2,RGS10,TFDP1,TLR2,UXS1,ZNF217
rs705702	RAB5B	Fat	N-(3-(aminomethyl)benzyl)acetamidine		chemical reagent	1.14E-03	ATM,BCL2L1,BIRC5,BLK,HUS1,MMP9
rs705702	RAB5B	Fat	N-formyl-Met-Leu-Phe		chemical reagent	9.36E-04	CXCL8,IL1B,ITGB2,LILRB2,NDE1,SELL,SELPLG
rs705702	RAB5B	Fat	nocodazole		chemical reagent	3.60E-06	CSK,FOS,MAP4K1,MAPK1,MCL1,NEK2,PF4,PPBP,PRKCB,PTPN6,RAF1,RPS6KA1,STK4,ZAP70
rs705702	RAB5B	Fat	NS-398		chemical reagent	1.17E-03	BIRC5,CXCL8,CXCR4,IL1B,MCL1,MMP9,S100A8,S100A9,SPP1,TREM1
rs705702	RAB5B	Fat	Pam3-Cys-Ser-Lys4		chemical reagent	2.18E-13	BCL2A1,CASP8,CCR1,CCR2,CCR7,CD180,CD40LG,CD97,CXCL8,CXCR1,CXCR2,CYLD,FCGR2A,IL1B,IRF1,ITGA4,ITGB7,LTB,MCL1,MMP9,NAMPT,NFE2,RGS1,RGS2,TLR1,TLR2
rs705702	RAB5B	Fat	poly rI:rC-RNA		chemical reagent	8.06E-09	APOBEC3G,BIRC2,BIRC3,CCR7,CD40LG,CLEC7A,CXCL8,CXCR4,DEFB1,ELF3,FASLG,FOS,FPR1,GDF15,IFIT1B,IL1B,IL2RG,IRF1,ISG20,ITGAX,KMO,KRT19,LTB,LTF,LYN,LYZ,MMP9,MSR1,NAMPT,PARG,PLAUR,PRKCQ,PTPRJ,RGS1,RGS2,SDC4,SLAMF1,SYK,TGFB1,TLR1,TLR2,TLR6
rs705702	RAB5B	Fat	pyrrolidine dithiocarbamate		chemical reagent	1.72E-04	BCL2A1,BCL2L1,BIRC3,CCR2,CXCL5,CXCL8,CXCR4,IL1B,IRF1,MMP9,PRF1,SOX9,TLR2
rs705702	RAB5B	Fat	S3I-1757		chemical reagent	2.12E-04	BCL2L1,BIRC5,MMP9
rs705702	RAB5B	Fat	SB-431542		chemical reagent	1.57E-03	C5AR1,EOMES,FOS,IL1R2,KRT18,MSX2,RUNX2,SPP1,TGFB1
rs705702	RAB5B	Fat	SR 144528		chemical reagent	4.94E-05	CCR1,CCR2,CXCL8,IL1B,IL1RN
rs705702	RAB5B	Fat	thenoyltrifluoroacetone		chemical reagent	1.70E-03	BIRC3,CXCL8,TGFB1
rs705702	RAB5B	Fat	trinitrobenzenesulfonic acid		chemical reagent	3.03E-05	ADAM8,CCR1,CLEC4D,CLEC4E,FOS,IL1B,IL1R2,MMP9,PF4,S100A8,S100A9,TBX21,TGFB1
rs705702	RAB5B	Fat	U 50488H		chemical reagent	5.14E-04	CCR2,FOS,IL7R
rs705702	RAB5B	Fat	Z-YVAD-FMK		chemical reagent	1.44E-03	CXCL8,IL1B
rs705702	RAB5B	Fat	1,10-phenanthroline		chemical toxicant	5.49E-04	CXCR1,CXCR2,FASLG,SPN
rs705702	RAB5B	Fat	1-methyl-2-pyrrolidinone		chemical toxicant	8.20E-03	FOS,MMP9
rs705702	RAB5B	Fat	4-methylnitrosoamino-1-(3-pyridinyl)-1-butanone		chemical toxicant	9.59E-04	ALOX5,FASLG,FOS,LCP1,SERPINA1,SPP1
rs705702	RAB5B	Fat	Am 580		chemical toxicant	6.69E-03	CD1D,CXCR5,IRF1,RARB,SOX9
rs705702	RAB5B	Fat	arotinoid acid		chemical toxicant	1.81E-03	FASLG,FOS,RARB,RARRES1,SOX9
rs705702	RAB5B	Fat	arsenic		chemical toxicant	2.64E-03	BIRC3,CCR7,FOS,LTF,TGFA
rs705702	RAB5B	Fat	bucladesine		chemical toxicant	8.90E-03	C5AR1,CD40LG,CD8A,CR2,CXCL8,CXCR4,EOMES,FASLG,FCGR2A,FOS,GDF15,IL1B,ITGB2,JAK3,MMP9,PADI4,POU2AF1,RARB,RBL1,RGS2
rs705702	RAB5B	Fat	caffeic acid phenethyl ester		chemical toxicant	4.69E-03	ATM,BAG1,BCL2L1,BIRC3,BIRC5,CXCL8,IL1B,RARB,TGFB1,TLR2
rs705702	RAB5B	Fat	carbonyl cyanide m-chlorophenyl hydrazone		chemical toxicant	1.33E-04	CXCL8,EPHB1,FBXL13,GDF15,GK,NAMPT,OSCAR,TGFB1,TMEM154
rs705702	RAB5B	Fat	cytochalasin D		chemical toxicant	1.31E-04	AQP5,CXCL8,CXCR1,CXCR2,FOS,HOXB6,LILRB2,MMP9
rs705702	RAB5B	Fat	dicarbethoxydihydrocollidine		chemical toxicant	8.73E-03	ABCC4,IL1B,KRT19,SPP1
rs705702	RAB5B	Fat	E. coli B4 lipopolysaccharide		chemical toxicant	1.55E-07	APAF1,ARHGAP30,BCL2L1,BID,CASP8,CD40LG,CXCL8,CYP27A1,ELF1,EVI2B,FASLG,IFIT1B,IL1B,IL1RN,INPP5D,KIF20B,KLHL6,KMO,LCP1,LCP2,LILRB3,MCL1,PLAUR,PLEK,PTPN6,PTPRC,SLAMF9,SNCA,TLR2,ZBP1
rs705702	RAB5B	Fat	fisetin		chemical toxicant	1.31E-04	BCL2L1,BIRC2,BIRC3,BIRC5,FASLG,MCL1,MMP9
rs705702	RAB5B	Fat	forskolin		chemical toxicant	6.14E-03	ACP5,ACPP,AQP5,ARL4C,ATP6V1B2,BAG1,BIRC5,BNIP3L,CACNA1I,CD8A,CDC42SE1,CXCR4,CYFIP2,FASLG,FOS,GK,GNLY,HSD11B2,IL1B,JAK3,KRT18,LTF,MAP2K3,MAPK1,MMP19,MMP9,NAMPT,PER1,PIK3CD,PPARGC1A,RARB,RGS2,RUNX2,S100A8,SLC24A4,SPP1,VCAN,VNN2
rs705702	RAB5B	Fat	gliotoxin		chemical toxicant	1.70E-03	BCL2L1,BIRC3,BIRC5
rs705702	RAB5B	Fat	isobutylmethylxanthine		chemical toxicant	6.76E-03	CRABP2,CXCR4,FOS,GAPDH,IL1B,IL2RG,ITGB2,MAPK1,PPARGC1A,RBL1,SYK,TGFB1
rs705702	RAB5B	Fat	lipid A		chemical toxicant	1.08E-03	CXCL8,IFIT1B,IL1B,LYN,MSR1,PTPRC,SYK
rs705702	RAB5B	Fat	okadaic acid		chemical toxicant	4.46E-04	BCL2L1,CRABP2,CXCL8,FOS,IL1B,IL1RN,IL21R,MCL1,MMP9,RARB,SPP1
rs705702	RAB5B	Fat	Pam3-Cys		chemical toxicant	2.87E-03	CXCL8,FPR1,IL1B,IL1RN,TGFA,TLR2
rs705702	RAB5B	Fat	peroxynitrite		chemical toxicant	2.60E-03	CXCL8,FOS,LYN,RGS2
rs705702	RAB5B	Fat	reactive oxygen species		chemical toxicant	4.36E-03	BCL2L1,CXCL8,CXCR4,FASLG,IL1B,MCL1,PRF1,PROK2,RARB,TGFB1,TLR2
rs705702	RAB5B	Fat	rotenone		chemical toxicant	9.23E-04	ADIPOR1,BIRC3,FOS,IL1B,MMP9,MSX2,SELL,SNCA
rs705702	RAB5B	Fat	Salmonella enterica serotype abortus equi lipopolysaccharide		chemical toxicant	2.62E-05	BIRC3,CASP5,CCR7,CXCL5,FFAR2,IL1B,IL7R,IRF1,KCNJ2,MCOLN2,PIM2,PLAC8,RGS1,RHOH,SIAH2,SLAMF1,SLAMF7,TARP,TEX14
rs705702	RAB5B	Fat	Sn50 peptide		chemical toxicant	1.67E-03	BCL2A1,BCL2L1,BIRC2,BIRC3,BIRC5,CXCL8,IL1B,MMP9
rs705702	RAB5B	Fat	tetrachlorodibenzodioxin		chemical toxicant	3.32E-03	APAF1,ATP2B1,BACH2,CDKN2D,CRLF3,CXCL8,EGF,EPHB1,ESRRG,FASLG,FOS,HDAC9,IL1B,ITGAL,ITGAX,ITGB7,KCNA3,KRT19,MEGF10,PF4,PPBP,S100A8,S100A9,SPOCK2,TGFA
rs705702	RAB5B	Fat	thapsigargin		chemical toxicant	4.21E-03	ADIPOR1,BIRC2,BIRC3,C5AR1,CSK,CXCL8,FOS,IL1B,ITGA4,ITGB2,MCL1,MMP9,PTPN6,TLR2
rs705702	RAB5B	Fat	Adaptor protein 1		complex	7.15E-03	CR2,FASLG,MMP9
rs705702	RAB5B	Fat	BCR (complex)		complex	2.07E-09	BCL2A1,BCL2L1,CCR6,CCR7,CD300A,CD5,CXCR4,CXCR5,FOS,HSH2D,IL2RB,ITGA4,LCK,MCL1,POU2AF1,POU2F2,PTAFR,PTPN22,SELL,SLAMF7,TLR10
rs705702	RAB5B	Fat	CD3		complex	8.31E-18	ACPP,ARHGDIB,ATM,BCL2A1,BCL2L1,BIRC3,BIRC5,CASP8,CBL,CCR1,CCR2,CCR4,CCR6,CD2,CD226,CD247,CD3E,CD40LG,CD5,CD53,CD8A,CORO1A,CTSW,CXCL8,CXCR4,DOCK2,EOMES,EPHB1,FASLG,FOS,FUT7,FYB,GAPDH,GFI1,GPR37,GZMA,HBG1,ICOS,IL18R1,IL1B,IL21R,IL2RB,IL2RG,IL7R,IRF1,ITGA4,ITGB7,JAK3,LCK,LCP1,LEF1,LYN,MAPK1,MSR1,NAIP,NAMPT,NFATC2,PLEK,PRF1,PTPN22,PTPRC,PTPRJ,RAC2,RHOH,RNF128,SELPLG,SH2D2A,SORL1,TBX21,TCF7,TGFB1,TLR2…
rs705702	RAB5B	Fat	Cg		complex	3.50E-03	ACPP,BCL2L1,BLM,CAMK4,CXCL8,CXCR4,FASLG,HSD11B2,IL1B,IL1R2,ITGA4,KCNT2,MCL1,MEGF10,MMP19,MMP9,MTPN,PLAUR,RASSF2,RGS2,RUNX2,SDC4,SPP1,VCAN
rs705702	RAB5B	Fat	Ck2		complex	3.85E-03	BCL2L1,BID,FOS
rs705702	RAB5B	Fat	Fcer1		complex	4.08E-04	BCL2A1,CXCL8,FOS,IL1B,IL1RN,KMO,MAP2K3,NFATC2,TNFRSF9
rs705702	RAB5B	Fat	Fibrinogen		complex	7.36E-03	CXCL8,FCGR3A/FCGR3B,IL1B,TLR2
rs705702	RAB5B	Fat	HDL		complex	1.35E-03	CCR2,CD40LG,CX3CR1,IL1B,ITGB2,SIAH2
rs705702	RAB5B	Fat	Ifn gamma		complex	1.68E-03	APOBEC3G,BAG1,BCL2L1,CXCL8,IL17RA,IL1B,MAPK1,MMP9,SH2D1A,TNFRSF9
rs705702	RAB5B	Fat	IgG		complex	3.02E-03	CRABP2,CXCL8,CYP27A1,FCGR2A,IL1B,IL1RN,KRT16,KRT18,LY9,MMP9,MS4A1,PLAUR,SLAMF7,TGFB1
rs705702	RAB5B	Fat	Igm		complex	9.17E-05	BCL2A1,BCL2L1,BIRC5,CD22,CD40LG,CD5,CXCL8,GRAP2,MCL1,PTAFR
rs705702	RAB5B	Fat	IKK (complex)		complex	2.60E-03	BCL2L1,BIRC3,CXCL8,MMP9
rs705702	RAB5B	Fat	IL12 (complex)		complex	1.14E-20	BCL2L1,CCR2,CCR4,CCR6,CCR7,CD226,CD244,CD40LG,CXCL8,CYTIP,EMR1,EOMES,FASLG,FOS,FUT7,GZMA,ICOS,IFIT1B,IL18R1,IL18RAP,IL1B,IL7R,IRF1,ISG20,ITGA4,ITGAL,ITGB2,KLRB1,KLRC1,KLRC4-KLRK1/KLRK1,KLRD1,LTB,MMP9,PLAC8,PRF1,SELL,SELPLG,SH2D1A,TBX21,TGFB1,TLR2,TNFRSF9,TXK
rs705702	RAB5B	Fat	IL17R		complex	4.12E-03	CXCL5,CXCL8,S100A8,S100A9
rs705702	RAB5B	Fat	IL23		complex	2.16E-03	CCR2,CCR6,CXCL8,ICOS,TBX21,TLR2
rs705702	RAB5B	Fat	Immunoglobulin		complex	1.71E-21	ADIPOR1,ALAS2,AQP9,BCL2A1,BCL2L1,CCR2,CCR6,CD40LG,CXCL5,CXCL8,CXCR1,CXCR2,FCGR2A,FCGR3A/FCGR3B,FOS,FPR1,GMPR,HAL,HCK,HK3,HSPA6,ICOS,IFI30,IL18R1,IL1B,IRF1,ITGAX,KLRC1,KLRD1,LILRB2,LILRB3,LST1,MMP9,NAIP,NAMPT,NCF2,PAX5,RGS2,RNF128,S100A8,S100A9,SLC11A1,SLC25A37,SPI1,TBX21,TLR2,VCAN
rs705702	RAB5B	Fat	Laminin		complex	3.74E-03	BIRC3,MMP9,MYL4,RUNX2,SDC4,STMN2
rs705702	RAB5B	Fat	LDL		complex	2.62E-04	BCL2A1,BCL2L1,CASP8,CCR2,CCR7,CD40LG,CX3CR1,CXCL8,FOS,IL1B,IL1RN,MCL1,MMP9,MSR1,NAMPT,OSBPL6,OSCAR,PTAFR,S100A8,SIPA1,TGFB1
rs705702	RAB5B	Fat	Lh		complex	5.11E-04	ACP5,ACPP,ARL4C,ARNTL,ATP2B1,BAG1,BNIP3L,CXCL8,CXCR4,CYFIP2,FOS,GK,GNLY,KRT18,MAP2K3,MCL1,MMP19,MMP9,PER1,PIK3CD,RUNX2
rs705702	RAB5B	Fat	NFkB (complex)		complex	1.61E-09	AQP5,BCL2A1,BCL2L1,BID,BIRC2,BIRC3,BIRC5,CASP8,CCR2,CCR7,CD40LG,CLEC4E,CST7,CXCL5,CXCL8,CXCR4,CYLD,ELF3,EMR1,EOMES,FASLG,FOS,FPR2,GDF15,HDAC9,ICOS,IL1B,IL1RN,IL7R,IRF1,ITGAL,KDM6B,KRT19,LTB,MCL1,MMP9,MSX2,MYBL1,NAMPT,NCF2,NLRP12,NUAK2,PIM2,POU2F2,SDC4,SELPLG,SLC22A4,SPIB,SPP1,STK10,TGFB1,TLR2,TNFRSF10C,TNFRSF9
rs705702	RAB5B	Fat	PI3K (complex)		complex	9.66E-08	ABCC4,ADAM28,ADIPOR1,BCL2L1,BIRC3,BIRC5,CCR1,CD2,CD40LG,CXCL8,CXCR4,DAPP1,FASLG,FOS,FUT7,IL1B,IL1RN,IL7R,ITGB2,LEF1,MCL1,MMP9,RGS2,SAMHD1,SELL,SLC12A6,SOX9,SPI1,SPP1,TPP2,TREM1
rs705702	RAB5B	Fat	RNA polymerase II		complex	9.37E-05	CD3E,CXCL8,CXCR4,CXCR5,FOS,GAPDH,GDF15,HCST,HOXA7,HSD11B2,IFIT1B,IL1B,IL1RN,MAPK1,MMP9,NCOA3,RARB,RUNX2,SLC27A2,SPI1,SPP1,TGFB1,ZBTB18
rs705702	RAB5B	Fat	Stat dimer		complex	8.20E-03	BCL2L1,FOS
rs705702	RAB5B	Fat	TCR		complex	9.94E-21	BCL2A1,BCL2L1,BIRC3,BTLA,CBL,CCR1,CCR2,CCR4,CCR6,CCR7,CD40LG,CD5,CD6,CXCL8,CXCR4,CXCR5,CYTIP,EOMES,FASLG,FOS,GFI1,GZMA,ICOS,IL18R1,IL7R,IRF1,ISG20,ITGB7,LCK,LCP2,LIPA,LMNB1,LPIN2,MAPK1,MCL1,PIK3CD,PRF1,PTK2B,PTPRC,RASGRP1,RNF128,SELL,SIAH2,SLAMF1,SPP1,TBX21,TGFB1,TLR10,TXK,UNC13D,VAV1,ZAP70
rs705702	RAB5B	Fat	C5	7.72E-01	cytokine	8.53E-03	C5AR1,C5AR2,CXCL8,FASLG,FCGR2A,GDF15,IL18R1,IL1B,ITGB2,TGFB1
rs705702	RAB5B	Fat	CCL11		cytokine	7.13E-04	BCL2L1,BIRC5,CCR2,CXCL5,CXCL8,CXCR1,FASLG,PPBP
rs705702	RAB5B	Fat	CCL2	9.89E-01	cytokine	1.56E-05	BIRC5,CCR2,CD40LG,CXCL8,FASLG,FOS,IL1B,ITGAL,MMP9,RNF128,SLC11A1,TGFB1
rs705702	RAB5B	Fat	CCL5		cytokine	1.35E-05	C5AR1,CCR1,CD97,CXCL8,EGF,FOS,IL1B,MAPK1,MMP19,MMP9,NAMPT,PLAUR
rs705702	RAB5B	Fat	Ccl6		cytokine	3.85E-03	CTSS,MMP9,SERPINA1
rs705702	RAB5B	Fat	CD40LG	1.41E-03	cytokine	7.05E-12	ADAM28,APOBEC3G,BCL2A1,BCL2L1,BIRC2,BIRC3,CCR1,CCR2,CCR7,CD1D,CD40LG,CD8A,CFP,CXCL5,CXCL8,CXCR4,CYTIP,DAPP1,E2F2,FASLG,FOS,IL1B,IL21R,IL7R,IRF1,ITGA4,ITGB7,KIF2A,LTB,MAP2K3,MCL1,NAMPT,NCOA3,PLAUR,PLEK,RASSF2,RGS1,RGS2,SELL,SELPLG,SEMA4D,SLAMF1,STK4,TGFB1,TREM2,ZAP70
rs705702	RAB5B	Fat	CSF1	6.22E-01	cytokine	4.64E-09	ACP5,BCL2L1,BIRC5,CBL,CD97,FASLG,FCGR2A,FCGR3A/FCGR3B,FOS,GAB3,GDF15,GRAP2,IL1B,ITGA4,MMP9,MSR1,OSCAR,PIK3R2,PTPRC,PTPRJ,SIRPB1,SPI1,TLR1,TLR2,TLR6
rs705702	RAB5B	Fat	CSF2		cytokine	8.82E-18	ACP5,ADAM8,ALOX5,APAF1,ATM,BCL2A1,BCL2L1,BID,BIRC3,BIRC5,C5AR1,CARD11,CCR1,CCR7,CD180,CD40LG,CD8A,CD97,CHST11,CLEC7A,CXCL8,CXCR4,FAM65B,FFAR2,FOS,FPR2,GDF15,GK,ICOS,IL1B,IL1RN,INPP5D,ITGA4,ITGAX,KLF1,LCP1,LTB,LY9,MCL1,MMP9,NCAPH,NEK2,NFATC2,NFE2,NUAK2,NUSAP1,PIM2,PROK2,PTK2B,RHOH,SKA3,SLAMF7,SPI1,SPP1,TARP,TGFB1,TLR1,TLR2,TNFRSF9,TREM1
rs705702	RAB5B	Fat	CSF3		cytokine	8.31E-19	BCL2L1,BIRC3,BIRC5,CCR7,CD300LF,CSF3R,CX3CR1,CXCL5,CXCL8,CXCR4,DES,EMR1,FOS,FPR1,GFI1,GNLY,GZMH,HOXA7,IL1RN,ITGB2,JAK3,KLRC1,KLRC2,LTB,LTF,LYZ,MMP9,PLCB2,PRKCB,PROK2,PYHIN1,RGS1,SELL,SPI1,TFDP1,TGFB1,TLR2
rs705702	RAB5B	Fat	CXCL10	9.60E-01	cytokine	2.20E-03	CXCR2,FOS,IL1B,MMP9,TGFB1
rs705702	RAB5B	Fat	CXCL12	8.68E-01	cytokine	1.13E-03	ACP5,BCL2L1,CD3G,CD40LG,CXCL8,CXCR4,FOS,HCLS1,IL1B,ITGAL,ITGAX,LCP2,MMP9,MSX2,RUNX2,TNFRSF10C
rs705702	RAB5B	Fat	CXCL8	1.20E-02	cytokine	2.77E-06	BCL2L1,CR1,CXCL8,CXCR1,CXCR2,FASLG,IL1B,ITGAL,ITGAX,ITGB2,MMP9,MTPN,SELL
rs705702	RAB5B	Fat	EPO		cytokine	3.70E-12	ALAS2,ANK1,APOBR,ATP6V1B2,BCL2L1,BLM,BNIP3L,CA1,CD52,CHIT1,CLGN,CXCR4,DCSTAMP,DES,FASLG,FECH,FOS,FPR1,GFI1B,GSPT1,GYPA,HBA1/HBA2,HBG2,HK3,ITGA4,KAT2B,KLF1,LAPTM5,LCP1,MCL1,NFE2,PLCB2,PRKCB,PRKCQ,RNF128,SLC4A1,SPP1,STRADB,TUBB1
rs705702	RAB5B	Fat	FASLG	1.55E-02	cytokine	2.94E-04	BIRC5,CXCL8,FASLG,FOS,IL1B,RUNX2,TGFB1
rs705702	RAB5B	Fat	FLT3LG	8.71E-01	cytokine	4.22E-07	BIRC5,CCR7,CD19,CD3D,CD3G,CD97,IL2RB,IL7R,PAX5,PTPRC,SPI1,SPN
rs705702	RAB5B	Fat	IFNA2		cytokine	3.12E-05	ALOX5,BIRC5,EMR1,HSH2D,HSPA6,IL1B,IL2RB,IRF1,ISG20,KDM5A,LILRB2,LYN,MMP9,PTAFR,RBL1,SAMD9,SAMHD1,SH2D1A,SP110,TBX21,THEMIS2,ZBP1
rs705702	RAB5B	Fat	IFNG		cytokine	7.13E-17	APOBEC3G,AQP9,BATF2,BCL2A1,BCL2L1,BID,BIRC2,BRIP1,C5AR1,CAMK4,CASP5,CASP8,CCR1,CCR2,CCR6,CD1D,CD2,CD40LG,CECR1,CHST11,CLEC2D,CLEC4E,CORO1A,CSK,CTSS,CX3CR1,CXCL8,CXCR4,CYLD,CYP27A1,DEFB1,E2F2,EGF,FASLG,FCGR2A,FCGR3A/FCGR3B,FCN1,FECH,FOS,FPR2,GBP5,GDF15,GMPR,HCK,HDAC9,IFI30,IL17RA,IL18R1,IL18RAP,IL1B,IL1RN,IL6R,IL7R,IRF1,ISG20,ITGAL,ITGB2,JAK3,KLRC4-KLRK1/KLRK1,KMO,KRT19,LAT2,LCP2,LST1,LTB,LYN,MEFV…
rs705702	RAB5B	Fat	IL10	6.83E-01	cytokine	2.35E-17	BCL2A1,BCL2L1,CASP8,CCR1,CCR2,CCR4,CCR6,CCR7,CD2,CDKN2D,CLEC7A,CR1,CR1L,CTSE,CTSS,CX3CR1,CXCL5,CXCL8,CXCR4,FASLG,FCGR2A,FCGR3A/FCGR3B,FOS,FPR1,GZMA,HDAC9,IL17RA,IL1B,IL1R2,IL1RN,IL7R,INPP5D,IRF1,ITGA4,ITGAL,ITGB7,KLRD1,LILRB2,MEFV,MMP9,MSR1,NOD2,PTAFR,RARRES1,S100A8,SELL,SELPLG,SLAMF1,TGFB1,TLR2,TREM1,VCAN
rs705702	RAB5B	Fat	IL11		cytokine	2.67E-03	BCL2A1,BCL2L1,CXCL8,FOS,IL1B,IRF1,SPP1
rs705702	RAB5B	Fat	IL12A	3.14E-01	cytokine	4.15E-03	FASLG,FUT7,ICOS,IL1B,MMP9,PRF1,SELPLG
rs705702	RAB5B	Fat	IL12B		cytokine	3.09E-05	CDKN2D,CXCL8,EOMES,ERN1,IL1B,INPP5D,S100A8,S100A9,SELPLG,TGFB1
rs705702	RAB5B	Fat	IL13		cytokine	1.56E-13	ADAM28,AMPD2,BCL2A1,BCL2L1,BID,BIRC2,CASP8,CD101,CD247,CD37,CD48,CD52,CLEC4A,CLEC4E,CLEC7A,CTSS,CXCL5,CXCL8,CXCR2,CXCR4,EVL,FCGR2A,FPR2,IL1B,IL1R2,IL1RN,KCNJ15,KRT16,LILRB2,LILRB3,LIPA,MAP3K7CL,MATK,MCL1,MMP9,NCAPH,NFE2,PLXNC1,PPARGC1A,S100A8,SERPINA1,SLA,SLC16A6,SNCA,SPINT2,SPP1,TGFB1,TLR1
rs705702	RAB5B	Fat	IL15	6.67E-01	cytokine	2.60E-19	ARHGDIB,BCL2L1,CCR1,CCR2,CD160,CD2,CD226,CD244,CD40LG,CD5,CD53,CD8A,CORO1A,CTSW,CX3CR1,CXCL8,CXCR4,EOMES,EPHB1,FASLG,FCGR3A/FCGR3B,FYB,GAPDH,GNLY,HCST,ICOS,IL18R1,IL18RAP,IL21R,IL2RB,IL2RG,IL7R,IRF1,ITGB7,KLRB1,KLRC1,KLRC4-KLRK1/KLRK1,KLRD1,LCK,LEF1,LYN,MAPK1,MCL1,PLEK,PPARGC1A,PRF1,PTPRC,PTPRJ,RAC2,SELL,SELPLG,SORL1,TBX21,TCF7,TLR2,TNFRSF9
rs705702	RAB5B	Fat	IL16	7.06E-01	cytokine	9.27E-03	BCL2L1,FOS,TGFB1
rs705702	RAB5B	Fat	IL17C		cytokine	2.50E-03	BCL2L1,CXCL8,IL1B,KLRD1,S100A8,S100A9
rs705702	RAB5B	Fat	IL18	9.58E-01	cytokine	9.06E-09	BCL2L1,CCR4,CCR7,CD226,CD244,CD40LG,CXCL8,FASLG,FCGR3A/FCGR3B,IL18R1,IL18RAP,IL1B,INPP5D,IRF1,KLRC4-KLRK1/KLRK1,MMP9,PRF1,SAMHD1,SELL,SPP1,TBX21,TXK
rs705702	RAB5B	Fat	IL1A		cytokine	1.67E-04	BCL2L1,BIRC2,BIRC3,CCR2,CCR6,CXCL5,CXCL8,FASLG,FOS,IL1B,IL1R2,IL1RN,MMP9,PDZK1IP1,S100A8,S100A9,SERPINA1,SPP1,TGFB1,TLR2
rs705702	RAB5B	Fat	IL1B	4.69E-03	cytokine	1.80E-07	ACPP,ADAM8,BCL2A1,BCL2L1,BIRC2,BIRC3,CABP1,CCR1,CCR2,CCR6,CCR7,CD40LG,CTSS,CX3CR1,CXCL5,CXCL8,CXCR1,CXCR4,CYTIP,E2F2,ELF3,FASLG,FOS,FPR2,FUT7,GDF15,IFIT1B,IL18R1,IL18RAP,IL1B,IL1R2,IL1RN,IL6R,IRF1,ISG20,KCNH2,KLRB1,KRT19,LCP1,MCL1,MEFV,MMP9,NAMPT,PPARGC1A,RAC2,RARB,RUNX2,S100A8,S100A9,SDC4,SLAMF1,SLC22A4,SNCA,SOX9,SPP1,STMN2,TBX21,TGFB1,TLR2,TNFRSF9,TREM1,TREM2,VCAN
rs705702	RAB5B	Fat	IL1RN	9.87E-02	cytokine	2.03E-04	CTSS,CXCL5,CXCL8,CYLD,HDAC9,IL1B,IRF1,ISG20,MMP9,RARRES1,S100A9,SAMD9,SPP1,THEMIS2
rs705702	RAB5B	Fat	IL2		cytokine	3.15E-35	AMICA1,APOBEC3G,ATM,BAG1,BCL2L1,BIRC3,CACNA1E,CCR2,CCR4,CCR6,CCR7,CD160,CD2,CD244,CD247,CD3D,CD3G,CD40LG,CD5,CD8A,CTSW,CX3CR1,CXCL8,CXCR1,CXCR4,CXCR5,CYP27A1,CYTIP,DENND2D,ELF1,EOMES,EVL,FAIM3,FASLG,FCGR3A/FCGR3B,FOS,GAPDH,GDF15,GZMA,HCK,HCST,HEMGN,ICOS,IL18R1,IL18RAP,IL1B,IL1R2,IL2RB,IL2RG,IL7R,IRF1,ISG20,ITGA4,ITGB7,ITK,JAK3,KLRB1,KLRC1,KLRC4-KLRK1/KLRK1,KLRD1,LAPTM5,LCK,LCP2,LRMP,LTB,MMP25,MMP…
rs705702	RAB5B	Fat	IL21		cytokine	1.31E-12	BCL2L1,CCR7,CD1D,CD2,CD244,CD40LG,CXCL8,CXCR5,EOMES,GZMA,HCST,HSH2D,IL18R1,IL18RAP,IL21R,IL7R,KLRB1,KLRC1,KLRC4-KLRK1/KLRK1,KLRD1,MMP9,PRF1,PTPRC,SELL,TBX21
rs705702	RAB5B	Fat	IL23A	4.94E-01	cytokine	5.82E-03	ICOS,IL18R1,IL1B,S100A8,S100A9
rs705702	RAB5B	Fat	IL24		cytokine	2.87E-03	APAF1,BATF2,BCL2L1,CASP8,FASLG,MCL1
rs705702	RAB5B	Fat	IL3		cytokine	4.41E-09	APBA2,ARHGDIB,BCL2L1,BIRC3,BNIP3L,CD247,CD3D,CD3G,CD40LG,CD48,CD53,CD97,CXCL8,CXCR4,EMR1,FCGR2A,FOS,GZMA,HBA1/HBA2,HUS1,IL1B,ITGAX,ITGB7,KLF1,LY9,LYN,MCL1,PIM2,PLA2G7,PLCB2,PTPN22,SELL,SH3BP1,SLAMF7,SPI1,TLR2,TNFRSF9
rs705702	RAB5B	Fat	Il3		cytokine	2.63E-04	BAG1,BCL2L1,CSF3R,EMR1,FOS,LTF,LYZ,MCL1,PIM2,SPP1
rs705702	RAB5B	Fat	IL32	3.65E-01	cytokine	2.43E-04	BCL2L1,CXCL8,DCSTAMP,IL1B,MCL1,MMP9,OSCAR
rs705702	RAB5B	Fat	IL36RN	4.53E-01	cytokine	8.20E-03	CXCL8,IL1B
rs705702	RAB5B	Fat	IL4		cytokine	7.04E-27	ACP5,ADAM19,ALOX5,BCL2L1,BIRC5,BNIP3L,BPGM,C5AR1,CCR4,CCR6,CCR7,CD2,CD300A,CD40LG,CD5,CD6,CD8A,CLEC7A,CR2,CSF3R,CST7,CXCL8,CXCR1,CXCR4,CXCR5,DCSTAMP,DENND4A,EMR1,EOMES,FASLG,FCGR2A,FCGR3A/FCGR3B,FOS,FPR2,FUT7,GFI1,GZMA,HCK,HCLS1,HSH2D,ICOS,IFI30,IFIT1B,IL18R1,IL18RAP,IL1B,IL1R2,IL1RN,IL2RB,IL7R,IRF1,ISG20,ITGA4,ITGAL,ITGAX,ITGB2,ITGB7,JAK3,KDM5A,KLRB1,KLRD1,LEF1,LPIN2,LTB,MAPK1,MATK,MCL1,MEFV,MMP…
rs705702	RAB5B	Fat	IL5		cytokine	8.67E-08	ACP5,BCL2L1,BIRC2,BNIP3L,CCR1,CD40LG,CLEC2B,CXCL8,CXCR4,FAM65B,GK,HEPACAM2,HSPA6,IFI30,IL1R2,ITGAD,ITGB7,LCP2,LMNB1,LTB,MMP9,NEK2,NFE2,PAX5,RAP1GAP,RHOH,TARP,TGFB1,TLR1,TNFRSF9
rs705702	RAB5B	Fat	IL6	7.10E-01	cytokine	1.30E-12	ABCC5,ARL4C,BCL2L1,BIRC5,C5AR1,CCR1,CCR2,CCR4,CCR6,CCR7,CD48,CD53,CD97,CDKN2D,CLEC4E,CSF3R,CX3CR1,CXCL5,CXCL8,CXCR4,CYTIP,E2F2,EMR1,EOMES,FASLG,FFAR2,FOS,FPR2,ICAM3,ICOS,IFIT1B,IL1RN,IL6R,IL7R,IRF1,ITLN1,KLRB1,KLRD1,KRT18,KRT8,LTF,LY86,LYZ,MCL1,MMP9,MSR1,NAMPT,NCF2,NEU3,PPBP,PRF1,PROK2,PTPRC,RUNX2,S100A9,SCGB2A2,SERPINA1,SP110,SPI1,SPP1,TBXAS1,TGFB1,TLR1,TLR10,TLR2,TLR6,UBR2
rs705702	RAB5B	Fat	IL7	9.35E-01	cytokine	2.30E-14	BCL2L1,BTLA,CD19,CD2,CD247,CD3D,CD3G,CD8A,CXCR4,GFI1,HCST,ICOS,IL18R1,IL18RAP,IL7R,ITGB7,JAK3,KLRC4-KLRK1/KLRK1,LEF1,LTB,LYN,MCL1,MMP9,PAX5,PIM2,RUNX2,SELL,SYK,TNFRSF9
rs705702	RAB5B	Fat	OSM	1.54E-01	cytokine	1.63E-03	ABCC4,ABCC5,AQP9,ARL4C,CDH3,CLEC2B,CXCL5,CXCL8,CYP4F3,FOS,GCA,GMPR,HSD11B2,IL1B,IL1R2,IL6R,IRF1,ISG20,ITGAL,KRT16,KRT19,MLLT11,MMP9,NAMPT,P2RY10,PDZK1IP1,S100A8,S100A9,SERPINA1,SLC16A6,SLC4A8,STK4,TLR2,ZBTB18
rs705702	RAB5B	Fat	TNF	9.85E-01	cytokine	5.12E-16	ACP5,ADAM8,ALOX5,APAF1,AQP5,AQP9,ARHGDIB,ATP2B1,BCL2A1,BCL2L1,BID,BIRC2,BIRC3,BIRC5,C5AR1,CABP1,CASP8,CCR1,CCR2,CCR4,CCR6,CCR7,CD247,CD3E,CD40LG,CD5,CHST11,CLEC4E,CST7,CTSS,CX3CR1,CXCL5,CXCL8,CXCR1,CXCR2,CXCR4,CXCR5,CYLD,CYP27A1,CYTIP,DCD,DENND4A,ELF3,FASLG,FCAR,FOS,FPR1,FPR2,FUT7,GDF15,GSPT1,HDAC9,HK3,HUS1,ICOS,IFIT1B,IL18R1,IL1B,IL1R2,IL1RN,IL21R,IL7R,INPP5D,IRF1,ITGA4,ITGAL,ITGB2,ITGB7,KCNH2,K…
rs705702	RAB5B	Fat	TNFSF10	7.28E-01	cytokine	4.78E-06	BCL2L1,BIRC2,BIRC3,BIRC5,CASP8,CXCL8,CXCR4,DPYD,FASLG,FOS,IL1RN,MCL1,MMP9,TNFRSF10C
rs705702	RAB5B	Fat	TNFSF11		cytokine	3.92E-10	ACP5,AQP9,ATP6V0D2,BCL2A1,BCL2L1,CCR1,CCR4,CD300LF,CLEC4E,CXCL8,DCSTAMP,EMR1,FGR,FOS,FPR1,HCK,HCLS1,IL1B,IL1RN,ITGAL,MMP9,NEK2,NFATC2,OSCAR,PAG1,PLAUR,SDC4,SPIB,SPP1,TGFB1,TLR2,TSPAN5,VRK1
rs705702	RAB5B	Fat	TNFSF12	6.69E-01	cytokine	3.60E-06	ADAM8,BCL2L1,CCR1,CLEC4D,CLEC4E,CXCL8,CXCR5,IL1B,IL1R2,MMP9,PF4,PPARGC1A,S100A8,S100A9
rs705702	RAB5B	Fat	TNFSF13B	2.72E-01	cytokine	1.72E-06	BCL2A1,BCL2L1,CD40LG,CR2,CXCL8,HSH2D,MCL1,MMP9,NAMPT,PIM2,SPP1
rs705702	RAB5B	Fat	TNFSF15	9.79E-01	cytokine	2.20E-03	BIRC3,CCR7,CXCL8,IL2RB,MMP9
rs705702	RAB5B	Fat	WNT5A	8.70E-01	cytokine	2.31E-03	ARHGDIB,CAMK4,CXCL8,CXCR4,IL1B,IRF1,ITGB7,LCP1,RUNX2,SPP1,TLR1
rs705702	RAB5B	Fat	AGPS	9.76E-01	enzyme	4.21E-03	BCL2L1,LPCAT1
rs705702	RAB5B	Fat	ANXA1	7.87E-01	enzyme	4.33E-03	CXCR4,FPR2,IL1B,ITGB2,SELL
rs705702	RAB5B	Fat	ARSA	9.86E-01	enzyme	8.20E-03	MBP,TGFB1
rs705702	RAB5B	Fat	BTRC	7.49E-01	enzyme	9.54E-04	ARNTL,BCL2A1,BCL2L1,CXCL8,IL1B
rs705702	RAB5B	Fat	CD44	7.92E-01	enzyme	2.03E-07	ADAM8,BCL2L1,BIRC2,BIRC3,BIRC5,CCR2,CCR7,CD8A,CLEC7A,CX3CR1,EMR1,FASLG,IL1B,IL1R2,IL1RN,ITGA4,ITGAX,MCL1,MMP9,SDC4,SELL,SPP1
rs705702	RAB5B	Fat	CHD4	5.65E-01	enzyme	2.64E-03	HBG1,HBG2,KLF1,NCEH1,TBX21
rs705702	RAB5B	Fat	CRY1	3.64E-01	enzyme	1.12E-03	ARNTL,FOS,IL1B,PER1
rs705702	RAB5B	Fat	CRY2	6.87E-01	enzyme	1.12E-03	ARNTL,FOS,IL1B,PER1
rs705702	RAB5B	Fat	CYP27B1	3.59E-01	enzyme	7.64E-03	ATP2B1,CCR4,CCR6,SPP1,TLR2
rs705702	RAB5B	Fat	DICER1	3.78E-01	enzyme	9.42E-03	APOBEC3G,CXCL8,CXCR4,FOS,IL1B,KLF1,MMP9,PRF1,PRKCQ,RASGRP1,RBM38,SERPINA1,SPI1
rs705702	RAB5B	Fat	EGLN1	8.63E-01	enzyme	5.06E-03	CXCR4,IL1B,SDC4,TGFB1
rs705702	RAB5B	Fat	FN1	2.44E-01	enzyme	6.48E-05	ACP5,BIRC3,BIRC5,BNIP3L,CD8A,CORO1A,CXCL5,CXCL8,FOS,IL1B,ITGA4,KIF21B,MMP9,PLAUR,RASSF2,RUNX2,SDC4,SOX9,SPP1,TGFB1
rs705702	RAB5B	Fat	GCNT1	7.19E-01	enzyme	4.21E-03	FOS,SPN
rs705702	RAB5B	Fat	HMGCR	4.05E-01	enzyme	8.20E-03	BIRC5,IL1B
rs705702	RAB5B	Fat	HMOX1	2.52E-01	enzyme	6.60E-03	APAF1,BCL2L1,CXCL5,CXCL8,FOS,IL1B,IL1RN,MMP9,MSR1,TGFB1
rs705702	RAB5B	Fat	HRAS	7.48E-01	enzyme	8.77E-05	BCL2L1,BIRC5,CD96,CD97,CDH3,CDKN2D,CHST11,CTSS,CXCL8,DNER,FOS,FUT7,HOXB6,IFI30,IL1B,ITGA4,KRT16,KRT18,KRT19,LRMP,LYZ,MAPK1,MMP9,MSRB1,PCYT1B,PLAUR,PRKCB,PRSS23,RAF1,RAP1GAP,RARB,RP2,SELPLG,SPP1,STK10,TACC3,TGFB1,UBASH3B,VCAN,ZNF217
rs705702	RAB5B	Fat	HSPA1A/HSPA1B	2.80E-01	enzyme	3.85E-03	CXCL8,FOS,IL1B
rs705702	RAB5B	Fat	LIPE	8.15E-01	enzyme	7.20E-03	ARNTL,CASP8,ELL,FOS,GAPDH,MSR1,PER1,PPARGC1A,RARB,RUNX2,SDC4
rs705702	RAB5B	Fat	LRAT	2.96E-01	enzyme	9.27E-03	RARB,RBP1,TGFA
rs705702	RAB5B	Fat	LYZ	7.62E-06	enzyme	4.21E-03	IL1B,LYZ
rs705702	RAB5B	Fat	NOS2	9.77E-01	enzyme	8.05E-04	BCL2A1,BIRC5,CD3E,CD53,CLEC4D,CSF3R,CXCL8,FASLG,IFIT1B,IL1B,IL1RN,LCK,MMP9,PPARGC1A,PRF1,S100A8,TGFB1
rs705702	RAB5B	Fat	NOX4	5.06E-01	enzyme	8.73E-03	BCL2L1,CXCL8,MCL1,TGFA
rs705702	RAB5B	Fat	NQO1	9.60E-01	enzyme	4.75E-10	BCL2L1,BIRC2,BIRC3,BIRC5,C5AR1,CCR1,CCR2,CSF3R,CXCR4,DOCK2,FPR1,MMP9,SPI1
rs705702	RAB5B	Fat	NQO2	8.65E-01	enzyme	5.35E-03	BIRC2,CXCR4,MMP9
rs705702	RAB5B	Fat	PHF8	9.02E-01	enzyme	1.00E-03	PRAM1,RARB,RBL1
rs705702	RAB5B	Fat	PIN1	8.18E-01	enzyme	2.67E-03	BCL2A1,IL1B,MCL1,MMP9,NCAPH,TBC1D31,TGFB1
rs705702	RAB5B	Fat	PLA2G2D		enzyme	5.49E-04	CCR2,IL1B,ITGAX,S100A9
rs705702	RAB5B	Fat	PLA2G4A	6.45E-01	enzyme	9.27E-03	CXCL8,IL1B,KRT18
rs705702	RAB5B	Fat	PRMT1	6.15E-01	enzyme	6.14E-03	GYPA,KLF1,NFE2,RARB
rs705702	RAB5B	Fat	PTGS2	3.08E-01	enzyme	5.22E-04	BCL2L1,BIRC3,CCR7,CXCL5,CXCL8,CXCR2,CXCR4,FOS,IL1B,ITGAL,MCL1,MMP9,MSR1,RUNX2,SELL
rs705702	RAB5B	Fat	RAC2	4.79E-06	enzyme	1.24E-03	BCL2L1,CCR4,CD244,FOS,GCSAM,IL1B,RUNX2
rs705702	RAB5B	Fat	RHOA	8.41E-01	enzyme	7.47E-03	CXCL8,FOS,GDF15,IL1B,MMP9,RUNX2,SOX9,TGFB1
rs705702	RAB5B	Fat	TGM2	5.28E-01	enzyme	4.94E-17	AMICA1,AQP9,BCL2A1,BIRC3,C5AR1,CD101,CD300C,CFP,CX3CR1,CXCL8,CXCR5,CYP4F3,DCSTAMP,EMR2,EMR3,FFAR2,GCA,HK3,ICAM3,IL1B,ITGAX,KIAA0513,LILRA5,LILRB2,LRRK2,MMP9,MSX2,NCF2,PADI4,PAK1,RTKN2,RUNX2,S100A8,SAMHD1,SELL,SLAMF7,SLC27A2,SP110,SPP1,SWT1,TGFB1
rs705702	RAB5B	Fat	TNFAIP3	9.20E-01	enzyme	1.56E-04	BCL2L1,BIRC3,BIRC5,CXCL8,FASLG,IL1B,MMP9,TGFB1
rs705702	RAB5B	Fat	TRAF2	9.80E-01	enzyme	2.09E-03	BIRC2,BIRC3,CCR1,CR2,CXCL8,CYLD,FFAR2,MMP9,PPARGC1A
rs705702	RAB5B	Fat	TRAF6	8.19E-01	enzyme	3.34E-03	BIRC3,CXCL5,CXCL8,CYLD,IL1B,PAG1,TGFB1
rs705702	RAB5B	Fat	TXN	6.42E-01	enzyme	3.74E-03	CXCL8,FOS,IL1B,MMP9,MS4A1,SELL
rs705702	RAB5B	Fat	ADORA2B	5.97E-01	g-protein coupled receptor	1.86E-03	CXCL8,IL1B,MMP9,RUNX2,SPP1,TGFB1
rs705702	RAB5B	Fat	CCR1	2.01E-04	g-protein coupled receptor	3.87E-05	ATP6V0D2,CCR1,CTSS,FOS,MMP9,RUNX2,SPP1
rs705702	RAB5B	Fat	CCR5	2.96E-01	g-protein coupled receptor	4.21E-04	BID,CASP8,CD40LG,FASLG,FOS,MMP9,SERPINA1
rs705702	RAB5B	Fat	F2RL1	6.84E-01	g-protein coupled receptor	9.27E-03	CXCL8,FOS,FPR2,IL1B,MMP9,TGFA
rs705702	RAB5B	Fat	PTGER2	1.31E-01	g-protein coupled receptor	1.01E-08	ARFGEF1,CCR7,CFP,CLEC4D,CXCL8,CXCR2,CXCR4,EMR1,FPR1,IL1B,IL1R2,ITGAL,KLRD1,MMP9,NEK2,NUSAP1,SPP1,STIL,TREM1
rs705702	RAB5B	Fat	PTGER4	9.68E-01	g-protein coupled receptor	7.83E-04	CCR7,CXCL8,CXCR4,IFIT1B,IL1B,IRF1,ISG20,MXI1,NCF2,RASSF2,RNF24,RUNX2,SLAMF1,TAGAP
rs705702	RAB5B	Fat	Akt		group	3.59E-05	BCL2A1,BCL2L1,BID,BIRC2,BIRC5,CCR7,CXCL8,CXCR4,E2F2,FASLG,FOS,IL1B,IL2RB,IL7R,LEF1,MCL1,MMP9,PPARGC1A,RUNX2,SPP1,TLR2,VCAN
rs705702	RAB5B	Fat	Alpha catenin		group	1.70E-04	ADAM8,BCL2L1,BIRC3,IL1B,IL2RG,IRF1,LEF1,LYN,LYZ,MMP19,MMP9,S100A8,S100A9,WIPF1
rs705702	RAB5B	Fat	ERK		group	1.82E-05	ACP5,APOBEC3G,BCL2L1,CCR1,CD1D,CXCL8,FOS,GDF15,GK,ICAM3,IL1B,ITGA2B,ITGB2,KRT18,MCL1,MMP9,MS4A1,RARB,RUNX2,SELL,TBX21,TGFA,VCAN
rs705702	RAB5B	Fat	ERK1/2		group	3.06E-04	ALOX5,BCL2A1,BCL2L1,BIRC2,BIRC3,CCR7,CXCL5,CXCL8,CXCR4,FOS,IL1B,MAP4K1,MAPK1,MMP9,NAMPT,PFKFB4,PLAUR,RUNX2,SLC12A6,SOX9,SPP1,TREM1,VCAN
rs705702	RAB5B	Fat	estrogen receptor		group	3.24E-03	CD5,CDH3,CXCL8,CXCR4,FOS,ICAM3,KRT18,KRT19,KRT8,LTF,LYN,MMP9,PLAUR,PLEK2,RGS2,SELL,TGFA,TGFB1
rs705702	RAB5B	Fat	ETS		group	6.14E-03	FOS,ITGA2B,JAK3,LTB
rs705702	RAB5B	Fat	Fcgr3		group	1.10E-05	CXCL8,IL1RN,ITGAL,ITGAX,ITGB2,TBX21
rs705702	RAB5B	Fat	Fgf		group	6.69E-03	FOS,LPCAT1,MMP9,PER1,RUNX2
rs705702	RAB5B	Fat	Fgfr		group	2.01E-03	BCL2L1,BIRC5,FOS,SPP1
rs705702	RAB5B	Fat	Focal adhesion kinase		group	1.05E-04	FASLG,ICAM3,ITGB2,KRT18,KRT8,MMP9,SELL
rs705702	RAB5B	Fat	Gm-csf		group	1.14E-04	BCL2L1,BIRC5,CD5,CXCL8,FOS,IL1B,MCL1,MMP9,TGFB1
rs705702	RAB5B	Fat	Hdac		group	3.58E-03	BIRC5,CRABP2,CXCL8,CXCR4,FOS,IL6R,MXD1,PIK3R5,PPARGC1A,PREX1,RGS10,SPP1,TFAP2B
rs705702	RAB5B	Fat	Histone h3		group	9.13E-04	AHSP,ANK1,AQP5,BIRC5,CXCL8,EOMES,FASLG,FOS,GAPDH,GFI1,HOXA7,HOXB6,ICAM3,IL1B,IL6R,MMP9,PAX5,RARB,RBL1,RGS10,RUNX2,SPP1,STXBP2,TBX21,TLR2
rs705702	RAB5B	Fat	Histone h4		group	1.04E-03	AHSP,CD247,CXCL8,FOS,IL1B,IRF1,LEF1,MMP9,PREX1,RBL1,RUNX2,SPP1
rs705702	RAB5B	Fat	Hsp70		group	9.82E-03	CXCL8,GAPDH,IL1B,NOD2,SNCA
rs705702	RAB5B	Fat	Hsp90		group	7.45E-04	APAF1,BCL2L1,CD2,CD40LG,ITGAL,KLRD1,LCK,LYN,ZAP70
rs705702	RAB5B	Fat	Ifn		group	1.01E-05	APOBEC3A,BAG1,CASP8,FOS,IRF1,ISG20,ITGA4,MMP9,PTAFR,PTPRJ,S100A8,SECTM1,SPP1,TLR1,TLR2,ZBP1
rs705702	RAB5B	Fat	IFN Beta		group	1.53E-03	BCL2L1,CCR7,CD247,CXCL8,IFIT1B,IL1B,IL1RN,IRF1,MMP9,SLC16A6,TGFB1,ZBP1
rs705702	RAB5B	Fat	Ifnar		group	3.28E-04	CD8A,FASLG,IFIT1B,IL1B,IRF1,ISG20,ITGA4,MMP9,SPP1,TLR2,ZBP1
rs705702	RAB5B	Fat	IL1		group	1.30E-06	CCR6,CCR7,CD40LG,CLEC7A,CXCL5,CXCL8,CYP27A1,ELF3,FASLG,FOS,FPR1,IL1B,IL1R2,IL1RN,IL2RB,IRF1,ITGB2,KRT72,LYZ,MAP2K3,MAPK1,MMP9,NFATC2,PPARGC1A,RUNX2,S100A9,SDC4,SELL,SOX9,TGFB1,TLR2,VCAN
rs705702	RAB5B	Fat	IL12 (family)		group	2.46E-08	BCL2L1,CCR6,CD40LG,CXCR5,FASLG,FCGR3A/FCGR3B,ICOS,IL18R1,IL18RAP,IRF1,KLRC4-KLRK1/KLRK1,MAPK1,NFATC2,PIM2,PRF1,SAMHD1,TBX21
rs705702	RAB5B	Fat	Il8r		group	4.94E-05	BCL2L1,CR2,CXCL8,ITGAX,MMP9
rs705702	RAB5B	Fat	Integrinα		group	5.14E-04	ITGAL,ITGB2,TLR2
rs705702	RAB5B	Fat	Interferon alpha		group	3.80E-09	APOBEC3A,APOBEC3G,BCL2A1,BCL2L1,CASP8,CCR1,CCR7,CD1D,CD8A,CDKN2D,CXCL5,CXCL8,DEFB1,FASLG,IFIT1B,IL17RA,IL18R1,IL18RAP,IL1B,IL1RN,IL21R,IL6R,IRF1,ISG20,ITGA4,MCL1,MEFV,MNDA,PARVG,PIM2,PRF1,PYHIN1,S100A9,TBX21,TGFB1,TLR1,TLR2,ZBP1
rs705702	RAB5B	Fat	ITPR		group	8.20E-03	IL1B,MAPK1
rs705702	RAB5B	Fat	Jnk		group	4.77E-03	BCL2L1,BIRC3,CCR7,CXCL8,CXCR4,FASLG,FOS,GDF15,IL1B,ITGA4,ITGB7,MMP9,PLAUR,TGFB1,VCAN
rs705702	RAB5B	Fat	Mapk		group	1.98E-03	BCL2L1,CXCL8,FOS,ITGA4,ITGB7,MMP9,PER1,PRF1,RUNX2,S100A8,SPP1
rs705702	RAB5B	Fat	Nfat (family)		group	4.46E-04	ACP5,CD40LG,CXCL8,DOCK10,FASLG,OSCAR,RNF128,SDC4,SPOCD1,TLR10,USP15
rs705702	RAB5B	Fat	NFkB (family)		group	9.27E-03	CXCL8,DCSTAMP,MMP9
rs705702	RAB5B	Fat	Nr1h		group	1.67E-03	CCR2,CCR7,CLEC4E,CXCL8,FECH,HCK,IL1B,ITGAL,LAT2,LTB,PPARGC1A,PRKCQ,SP110
rs705702	RAB5B	Fat	P38 MAPK		group	8.09E-06	ANK1,AQP5,BATF2,BCL2A1,BCL2L1,BIRC5,BNIP3L,CCR7,CD1D,CXCL8,CYP4F3,DES,FASLG,FOS,IL1B,IL1RN,ITGA4,ITGB2,MCL1,MMP9,NFATC2,PLA2G7,PLAUR,PPARGC1A,RBP1,RUNX2,TBX21,TGFA,TGFB1,TLR2,TREM1
rs705702	RAB5B	Fat	Pkc(s)		group	3.88E-05	BCL2L1,CCR2,CXCL8,CXCR4,FOS,HOXA7,KCNJ2,KRT8,LIPA,MAPK1,MS4A1,MSR1,PER1,POU2F2,RARB,RBL1,RGS2,S100A8,SPP1,TGFB1
rs705702	RAB5B	Fat	Raf		group	3.13E-03	EGF,FOS,KRT18,MCL1,RARB
rs705702	RAB5B	Fat	Rock		group	7.54E-03	CXCL8,FOS,RUNX2,SOX9,SPP1,TGFB1
rs705702	RAB5B	Fat	Sapk		group	8.20E-03	FASLG,FOS
rs705702	RAB5B	Fat	STAT5a/b		group	5.39E-08	BCL2A1,BCL2L1,FAIM3,FOS,GFI1B,GYPA,GYPB,IRF1,LCP2,LRMP,PAX5,PIM2,RARB,RBP1,STK17B,TLR2
rs705702	RAB5B	Fat	Tgf beta		group	5.40E-05	BCL2L1,CASP8,CCR2,CCR7,CD97,CXCL8,CXCR4,FOS,IL1B,INPP5D,KDM6B,KRT16,KRT72,MMP9,MXD1,RUNX2,SPP1,TBX21,TGFA,TGFB1,TLR2,TREM1
rs705702	RAB5B	Fat	Tlr		group	3.91E-04	C5AR2,CCR7,CLEC2B,CXCL8,CXCR2,FPR2,IL1B,IRF1,PAX5,RGS1,RGS14,RGS18,TREM1
rs705702	RAB5B	Fat	Tnf (family)		group	1.59E-03	BCL2L1,BIRC2,BIRC3,BIRC5,CXCL8,GFI1,IL1B,MMP9,MSX2,PLEK2,RUNX2,SELL,SLC11A1,TLR2,TNFRSF9
rs705702	RAB5B	Fat	Tnf receptor		group	8.73E-03	CXCL8,FASLG,MMP9,TGFB1
rs705702	RAB5B	Fat	Vegf		group	3.75E-03	APAF1,ARNTL,BCL2A1,BIRC5,CASP8,CXCL8,CXCR2,CXCR4,ISG20,KIF20B,KLF1,LEF1,MAP2K3,MCL1,MMP9,NAMPT,NEK2,NPL,PIM2,PLAUR,PRKCB,RGS2,SCML4,STIL,STK10,TGFB1,TNFRSF10C
rs705702	RAB5B	Fat	AGT	1.36E-01	growth factor	4.40E-03	ADIPOR1,ATP2B1,CASP8,CCR7,CLGN,CR1,CRABP2,CTSS,CXCL8,EMR1,FASLG,FOS,IL18R1,IL1B,ITGB7,LIMD2,MMP9,MSR1,NCF2,RBL1,RGS2,SELL,SNCA,SPP1,SSH2,TGFA,TGFB1,ZBTB18
rs705702	RAB5B	Fat	AMELX		growth factor	8.20E-03	RUNX2,SOX9
rs705702	RAB5B	Fat	CLEC11A	8.99E-01	growth factor	3.65E-05	ALOX5,BCL2L1,BIRC5,CCR4,CD244,FOS,GCSAM,IL1B,RUNX2,SPI1
rs705702	RAB5B	Fat	EGF	9.88E-03	growth factor	3.97E-04	ATM,BCL2L1,BIRC2,BIRC5,CXCL5,CXCL8,CXCR4,ELF3,FOS,IDS,IL1B,IL1R2,IL7R,KRT16,KRT19,KRT72,LTF,MAPK1,MCL1,MMP9,PER1,PLAUR,RPS6KA1,RUNX2,S100A9,SERPINA1,SLC9A2,SPI1,SPP1,TFDP1,TGFA,TGFB1,TNFRSF9,VCAN
rs705702	RAB5B	Fat	FGF7	7.15E-01	growth factor	3.42E-03	AQP5,BCL2L1,IRF1,LPCAT1,MMP9,PTAFR,RUNX2,S100A8
rs705702	RAB5B	Fat	HGF	6.90E-01	growth factor	1.16E-05	APAF1,ARNTL,ATM,BCL2A1,BCL2L1,BIRC2,BIRC3,BIRC5,CASP8,CXCL8,CXCR4,DES,ELF3,FASLG,FOS,FPR2,IL1B,IRX5,ISG20,KIF20B,KRT18,KRT19,MAP2K3,MCL1,MMP9,NAMPT,NEK2,PIM2,PLAUR,PTAFR,RGS2,RUNX2,S100A9,SPP1,STIL,STK10,TGFA,TGFB1,TNFRSF10C
rs705702	RAB5B	Fat	JAG2	7.37E-01	growth factor	5.89E-04	CCR1,CD40LG,CXCL5,CXCR1,IL1B,IL1RN,SPP1
rs705702	RAB5B	Fat	KITLG	4.82E-01	growth factor	5.40E-05	ALOX5,ATP6V1B2,BCL2L1,BIRC5,CD247,CD3D,CD3G,CSF3R,CXCL8,CXCR4,FOS,HCK,IL1B,IL1RN,KLF1,LAPTM5,LTF,PRKCB,PRKCQ,RNF128,SLC4A1,SYK
rs705702	RAB5B	Fat	MST1	5.06E-01	growth factor	1.70E-04	BCL2L1,BIRC5,FOS,IL1RN,MSR1,SPP1
rs705702	RAB5B	Fat	PGF	9.01E-01	growth factor	1.15E-05	ALOX5,BIRC2,BIRC5,CXCL8,CXCR4,IL1B,MMP9
rs705702	RAB5B	Fat	TGFA	9.36E-02	growth factor	3.27E-03	BCL2L1,BIRC3,BIRC5,CXCL8,FOS,MMP9,SERPINA1,TGFA,TGFB1
rs705702	RAB5B	Fat	TGFB1	3.09E-02	growth factor	5.82E-09	ACPP,ADAM19,ALOX5,AQP9,ATM,BCL2L1,BIRC5,BNIP3L,BRIP1,C5AR1,CASP8,CCR1,CCR2,CCR4,CCR6,CCR7,CD300A,CDC42SE1,CHST11,CLEC2D,CTSS,CX3CR1,CXCL8,CXCR1,CXCR2,CXCR4,CXCR5,DES,DMTN,DOCK2,DYRK2,EGF,ELF3,EOMES,FASLG,FCAR,FCGR3A/FCGR3B,FOS,FPR2,FUT7,GDF15,GFI1,GMPR,GZMA,HCST,IFI30,IL1B,IL1RN,IL2RB,IL6R,INPP5D,IRF1,ITGA4,ITGAL,ITGAX,ITGB2,ITGB7,KDM6B,KLRB1,KLRC1,KLRC4-KLRK1/KLRK1,KLRD1,KRT18,KRT19,KRT8,MAP2K3,…
rs705702	RAB5B	Fat	GJC1	2.04E-01	ion channel	4.21E-03	IL1B,TGFB1
rs705702	RAB5B	Fat	ITGAV	8.27E-01	ion channel	1.35E-03	BCL2L1,BIRC2,FOS,MMP9,RUNX2,TGFB1
rs705702	RAB5B	Fat	KCNJ2	2.67E-02	ion channel	8.20E-03	FOS,KCNJ2
rs705702	RAB5B	Fat	P2RX4	3.07E-01	ion channel	8.20E-03	IL1B,MMP9
rs705702	RAB5B	Fat	AKT1	6.24E-01	kinase	4.06E-03	BCL2A1,BCL2L1,BIRC3,BIRC5,CXCR4,FASLG,FOS,GDF15,LIPA,MBP,MCL1,MMP9,MSR1,NFATC2,PPARGC1A,SIRT6,SPP1,VCAN
rs705702	RAB5B	Fat	BRD2	8.78E-01	kinase	1.43E-03	CD300A,CR2,IL1B,IL7R,LY9,SATB1,SLAMF9
rs705702	RAB5B	Fat	BRD4	7.38E-01	kinase	4.15E-06	ABCC4,BCL2L1,CCR1,CXCR4,CXCR5,FOS,IL7R,KCNA3,LCK,MAP4K1,MCL1,PIM2,POLE2,PTPN22
rs705702	RAB5B	Fat	BTK	4.28E-01	kinase	1.39E-04	ATP6V0D2,BCL2A1,BCL2L1,CBL,CD2,CXCL8,DCSTAMP,ITGAX,RP2,SPN
rs705702	RAB5B	Fat	CAMK4	5.60E-09	kinase	5.82E-03	CAMK4,CD40LG,FASLG,FOS,PPARGC1A
rs705702	RAB5B	Fat	CDK9	6.66E-01	kinase	9.27E-03	CXCL8,CXCR4,CXCR5,FOS,MMP9,PPARGC1A
rs705702	RAB5B	Fat	CSF1R	8.52E-01	kinase	2.64E-03	FOS,GAB3,GRAP2,MSR1,SPI1
rs705702	RAB5B	Fat	CSK	4.46E-04	kinase	5.49E-04	FGR,FOS,IL1B,ITGB2
rs705702	RAB5B	Fat	EGFR	9.31E-01	kinase	1.63E-03	BCL2L1,BIRC5,CXCL5,CXCL8,E2F2,EGF,FOS,HOXA7,HSD11B2,IL1B,IRF1,KRT16,LEF1,MCL1,MMP9,MXI1,PRF1,RUNX2,SOX9,TBXAS1,TGFA,VCAN
rs705702	RAB5B	Fat	FES	4.65E-01	kinase	1.00E-03	CSF3R,ITGA4,ITGAX
rs705702	RAB5B	Fat	FGFR3	4.13E-01	kinase	6.60E-04	BCL2L1,CDKN2D,CR2,FOS,LTB,SPP1
rs705702	RAB5B	Fat	FLT3	3.10E-01	kinase	2.20E-03	BCL2L1,BIRC5,LYZ,MCL1,PTPN6
rs705702	RAB5B	Fat	GSK3B	8.69E-01	kinase	1.54E-03	BCL2A1,BCL2L1,BIRC2,BIRC3,BIRC5,FOS,IL1B,MCL1,MMP9,SPP1
rs705702	RAB5B	Fat	HIPK2	9.25E-01	kinase	6.89E-06	ALAS2,ANK1,BCL2L1,EPB41,FECH,HBA1/HBA2,KLF1,PPARGC1A,RAC2,SLC25A37,SLC4A1
rs705702	RAB5B	Fat	IKBKB	7.34E-01	kinase	2.96E-05	BCL2L1,BIRC2,BIRC3,CASP8,CCR1,CCR7,CXCL5,CXCL8,CXCR4,FASLG,FOS,IFIT1B,IL1B,IL1RN,IRF1,LMNB1,LTB,MBP,MMP9,PTK2B,RBP1,TGFB1,TNFRSF9,VCAN
rs705702	RAB5B	Fat	ILK	7.15E-01	kinase	8.69E-03	LEF1,MAPK1,MMP9,SLC4A1,TGFB1
rs705702	RAB5B	Fat	ITK	6.79E-09	kinase	1.09E-10	CD244,CX3CR1,DENND4A,EOMES,FASLG,IL18RAP,IL2RB,KLRB1,KLRC1,KLRD1,LAT2,LYN,MYO1F,PREX1,PRKCB,SAMD3,SCIMP,SLAMF7,TBX21
rs705702	RAB5B	Fat	JAK2	1.27E-01	kinase	2.29E-04	BCL2L1,CST7,CXCL8,CXCR1,FOS,IL1B,IRF1,LAT2,LYN,NKG7,RBP1,SLAMF9,SLC11A1
rs705702	RAB5B	Fat	LCK	3.97E-08	kinase	1.09E-06	CD2,CD5,FASLG,FOS,IRF1,ITGAL,ITGB2,KRT18,MMP9
rs705702	RAB5B	Fat	LYN	2.38E-05	kinase	8.77E-04	BCL2A1,BIRC5,C5AR1,CD19,CD22,CR2,CXCR5,IL1B,KLF1,KLRB1
rs705702	RAB5B	Fat	MAP2K1	9.27E-01	kinase	9.89E-03	APOBEC3G,BCL2A1,BIRC2,BIRC3,CXCL8,FASLG,FOS,ITGA2B,MBP,MMP9,PLAUR,RAP1GAP,SERPINA1
rs705702	RAB5B	Fat	MAP2K4	6.11E-01	kinase	2.39E-04	BCL2L1,BIRC3,BIRC5,CXCL8,FASLG,FOS,KIF2A,PAK1,TGFB1
rs705702	RAB5B	Fat	MAP3K1	6.18E-01	kinase	4.15E-03	BIRC2,BIRC3,CXCL8,FASLG,FOS,PLAUR,TGFB1
rs705702	RAB5B	Fat	Map3k7		kinase	6.18E-03	BCL2L1,IL1B,ISG20,MMP9,NFATC2,NOD2,S100A9
rs705702	RAB5B	Fat	MAP3K8	9.03E-01	kinase	4.07E-05	ACPP,BIRC3,CCR1,CCR2,CXCL8,FOS,GCA,GFI1,GPR171,IL1B,MMP9,NFAM1,RCSD1,SBK1,SLA,STK17B,TBX21
rs705702	RAB5B	Fat	MAP4K1	9.77E-02	kinase	5.14E-04	BCL2L1,BIRC3,FASLG
rs705702	RAB5B	Fat	MAPK1	8.14E-02	kinase	6.73E-05	BIRC5,CPPED1,CRABP2,CTSW,CXCL8,FAIM3,FASLG,FOS,GBP5,HBA1/HBA2,IL1B,IL1RN,ISG20,ITGA2B,MAST3,MBP,MCL1,MMP9,NKG7,POU2F2,SAMHD1,SECTM1,SP110,SPP1,TBX21,TNFRSF9,TRANK1,WIPF1
rs705702	RAB5B	Fat	MAPK11	4.92E-01	kinase	3.70E-03	ACP5,FOS,PPARGC1A,TBX21,UBR2
rs705702	RAB5B	Fat	MAPK8	7.21E-01	kinase	6.45E-04	BIRC3,CXCL8,CYP27A1,EGF,EOMES,FASLG,FOS,IL1B,MMP9,MSR1,PLAUR,PPARGC1A,RBP1,TBX21,TLR2
rs705702	RAB5B	Fat	MATK	2.64E-06	kinase	4.21E-03	CXCR4,LYN
rs705702	RAB5B	Fat	MTOR	9.45E-01	kinase	3.10E-04	ARL4C,ATP2B1,BCL2L1,BIRC5,CASP8,CCR7,CXCR4,EOMES,HBA1/HBA2,IL2RB,IRF1,MBP,MCL1,MEFV,MMP9,PIM2,PTPN6,SELL,SERPINA1,TBX21,TNFRSF10C,TPP2
rs705702	RAB5B	Fat	PLK2	9.30E-01	kinase	3.52E-04	ATM,IL1B,IRF1,RBL1,RGS1,USP12
rs705702	RAB5B	Fat	PLK4	8.51E-01	kinase	2.80E-04	ATM,IL1B,IRF1,RBL1,RGS1,USP12
rs705702	RAB5B	Fat	PRKCA	2.66E-01	kinase	1.12E-03	APOBEC3G,ARHGDIB,ARL4C,BCL2L1,BNIP3L,FOS,GDF15,MMP9,RUNX2,S100A8,S100A9
rs705702	RAB5B	Fat	PRKCD	8.70E-01	kinase	9.45E-04	BCL2L1,BIRC2,BIRC3,BIRC5,CXCL8,FOS,GDF15,IL1B,MMP9,PTPN6,TLR2
rs705702	RAB5B	Fat	PRKCE	3.82E-01	kinase	7.45E-04	BIRC5,CXCL8,FASLG,FOS,IL1B,IL2RB,IL2RG,ITGA2B,MMP9
rs705702	RAB5B	Fat	PRKCQ	8.86E-06	kinase	2.64E-03	BCL2L1,FASLG,ITGAL,MMP9,TBX21
rs705702	RAB5B	Fat	PRKCZ	1.38E-01	kinase	6.69E-03	CD1D,CXCL8,FASLG,MAPK1,MMP9
rs705702	RAB5B	Fat	PTK2	5.60E-01	kinase	2.10E-03	BIRC2,BIRC3,FOS,KRT18,KRT8,MMP9,PTK2B
rs705702	RAB5B	Fat	RET	8.27E-01	kinase	2.68E-03	CXCL8,CXCR4,FOS,IL1B,MMP9,PER3,PLAUR,S100A9,SELL,STMN2,TACC3
rs705702	RAB5B	Fat	STK11	7.64E-01	kinase	6.97E-03	CSF3R,EMR2,GFI1,HEMGN,IL2RB,LTB,MMP9,RASGRP1,RASSF2,RGS1,SORL1,STK17B,TGFA
rs705702	RAB5B	Fat	TXK	2.73E-07	kinase	3.60E-04	EOMES,IL2RB,KLRB1,TBX21
rs705702	RAB5B	Fat	TYK2	6.74E-01	kinase	5.82E-03	C5AR1,IL18R1,IL1B,IRF1,LILRB2
rs705702	RAB5B	Fat	ESR1	4.88E-01	ligand-dependent nuclear receptor	2.67E-03	ABCC5,AQP9,BIRC5,CRABP2,CXCL8,EGF,FOS,IL1B,ISG20,KLF1,KLK5,KLRC4-KLRK1/KLRK1,KRT19,LTB,LTF,MMP9,MSX2,NCOA3,PADI4,PPARGC1A,PRSS23,RGS19,RUNX2,SIAH2,SOX9,SPP1,TGFA
rs705702	RAB5B	Fat	NR3C1	9.46E-01	ligand-dependent nuclear receptor	3.78E-07	AQP5,ARRB2,BAG1,BCL2L1,BIRC2,BIRC3,BNIP3L,CD40LG,CXCL8,CYP27A1,DEDD2,DNER,ERN1,FOS,GZMA,HSD11B2,HSPA6,IFIT1B,IL1B,IL7R,ING2,IRF1,ITGB2,LTB,MAPK1,MCL1,MMP9,MSRB1,MSX2,NAIP,NAMPT,NOD2,PAK1,PER1,PIK3CD,PRKCB,PTK2B,RAF1,RELT,RGS2,RNF10,RUNX2,SDS,SERPINA1,SIAH2,SNCA,SPP1,STK17B,TGFB1,TLR1,TLR2,TNFRSF9
rs705702	RAB5B	Fat	NR3C2	5.55E-01	ligand-dependent nuclear receptor	6.18E-03	BCL2A1,BCL2L1,BID,CYFIP2,DES,IL1B,MSRB1,NRIP3,RGS2,TGFB1
rs705702	RAB5B	Fat	RARA	4.19E-01	ligand-dependent nuclear receptor	3.56E-03	CRABP2,CXCR5,FASLG,FOS,IFIT1B,IRF1,ITGA4,LTF,RARB,RBP1,TGFB1
rs705702	RAB5B	Fat	RARB	8.57E-02	ligand-dependent nuclear receptor	3.76E-03	BCL2A1,BIRC2,CXCL8,IL1B,MAP2K3,RARB,SATB1,TGFB1
rs705702	RAB5B	Fat	miR-101-3p (and other miRNAs w/seed ACAGUAC)		mature microrna	7.15E-03	ATM,ICOS,MCL1
rs705702	RAB5B	Fat	miR-146a-5p (and other miRNAs w/seed GAGAACU)		mature microrna	3.64E-04	CD1D,CXCL8,CXCR4,LTB,LTF,MBP,POLE2,PTAFR,TBX21,TLR1,TLR10
rs705702	RAB5B	Fat	miR-291a-3p (and other miRNAs w/seed AAGUGCU)		mature microrna	6.16E-03	C9orf78,LMNB1,MKRN1,MYBL1,NIN,RNF149,RPIA,STK4,USP12
rs705702	RAB5B	Fat	miR-7a-5p (and other miRNAs w/seed GGAAGAC)		mature microrna	5.06E-03	FOS,PAK1,RAF1,SNCA
rs705702	RAB5B	Fat	mir-21		microrna	1.16E-08	AOAH,ARNTL,CD180,CD19,CD226,CSF3R,FASLG,FCGR2A,GBP5,IL1B,IRF1,ITK,LTB,MMP9,PER3,SIRPB1,SLAMF1,SLC25A37,TBX21,TGFB1,TLR1,TLR2,TNFRSF9,TREM2
rs705702	RAB5B	Fat	Mir218		microrna	3.85E-03	CXCR4,LEF1,SPP1
rs705702	RAB5B	Fat	mir-223	4.98E-01	microrna	8.76E-04	ATM,C5AR1,CARD11,CD180,CLEC4E,DNAJC6,IL1RN,LEF1,MCTP2,MMP25,PADI4,RASGRP4,S100A9
rs705702	RAB5B	Fat	mir-23	4.89E-01	microrna	5.06E-03	PTK2B,RUNX2,SNCA,SPP1
rs705702	RAB5B	Fat	AHI1	9.25E-01	other	3.87E-05	HCK,IL1RN,LAPTM5,MLLT11,NKG7,SPIB,STAP1
rs705702	RAB5B	Fat	APLN	6.20E-01	other	2.19E-04	ALAS2,FOS,GFI1,GYPA,HBA1/HBA2,HBG1,ITGA2B,SPN
rs705702	RAB5B	Fat	APP	7.69E-01	other	1.17E-05	AP3B2,ARNTL,ATM,BASP1,BCL2L1,CDH3,CRABP2,CXCL5,CXCL8,CXCR2,CXCR4,CYFIP2,EOMES,EVL,FASLG,FCGR2A,FOS,GAPDH,GDF15,HBA1/HBA2,HBG2,IFIT1B,IL1B,IRF1,ISG20,ITGA4,ITGAL,KIF2A,LEF1,MAPK1,MBP,MMP9,MSR1,MXI1,NAMPT,NCOA3,PAK1,PAX5,POU2AF1,PRKCB,PTPRC,RASSF2,RBL1,RNF24,RUFY2,S100A8,SATB1,SDC4,SLAMF1,SNCA,SOX9,STMN2,TAGAP,TGFB1,TLR10,TLR2,TPP1,VCAN
rs705702	RAB5B	Fat	BCL2A1	2.93E-13	other	2.12E-04	BCL2A1,BCL2L1,CXCL8
rs705702	RAB5B	Fat	BCL2L1	4.83E-03	other	2.43E-04	BCL2L1,BIRC2,CD19,CXCL8,IL1B,PTPRC,SPN
rs705702	RAB5B	Fat	BID	1.35E-02	other	4.42E-04	C5AR1,CTSS,CXCL8,IL1B,ITGAX
rs705702	RAB5B	Fat	BIRC5	6.36E-02	other	9.23E-04	BCL2L1,BIRC5,CD53,FASLG,IL2RG,LYZ,MCL1,TUBB1
rs705702	RAB5B	Fat	BNIP3L	2.40E-02	other	1.25E-09	ALAS2,ANK1,BCL2L1,CD19,CD22,EIF2AK1,IL2RB,LTB,MAP4K1,PIK3CD,PRIM1,PTK2B,RBL1,SYK,TGFB1
rs705702	RAB5B	Fat	C5		other	3.29E-04	BCL2L1,C5AR1,C5AR2,IL1B,ITGB2
rs705702	RAB5B	Fat	CAMP	8.22E-01	other	3.73E-07	BCL2L1,C5AR1,CCR7,CSF3R,CXCL5,CXCL8,CXCR2,CXCR4,FPR2,IL1B,IL1R2,ITGAX,ITGB2,MCL1
rs705702	RAB5B	Fat	CARD8	5.13E-01	other	5.45E-05	BCL2A1,BIRC2,IL1B
rs705702	RAB5B	Fat	CD24		other	6.18E-03	CXCL8,FOS,GDF15,ISG20,LAT2,NAGK,NCOA3,RAF1,RARRES1,TPP2
rs705702	RAB5B	Fat	CD300LF	1.72E-04	other	4.21E-03	CXCL8,MMP9
rs705702	RAB5B	Fat	CD8A	8.38E-05	other	2.64E-03	BCL2L1,CASP8,IL1B
rs705702	RAB5B	Fat	CDH1	3.76E-01	other	4.12E-03	BIRC2,BIRC5,CDH3,KRT18,KRT19,MMP19,MMP9,SOX9
rs705702	RAB5B	Fat	CFLAR	6.06E-01	other	1.70E-04	BCL2L1,BID,CXCL8,FOS,NFATC2
rs705702	RAB5B	Fat	CHTOP	8.44E-01	other	4.21E-03	LTF,TGFA
rs705702	RAB5B	Fat	CORT	7.06E-01	other	6.69E-03	CCR1,CCR2,CCR4,CCR7,IL1B
rs705702	RAB5B	Fat	DEFB103A/DEFB103B		other	5.35E-03	BCL2L1,BID,DEFB1
rs705702	RAB5B	Fat	DIABLO	9.01E-01	other	2.64E-03	BIRC2,BIRC3,BIRC5
rs705702	RAB5B	Fat	EFNB1	7.56E-01	other	1.00E-03	BCL2L1,EPHB3,IL7R
rs705702	RAB5B	Fat	EGOT	7.45E-01	other	1.44E-03	MBP,RNASE2
rs705702	RAB5B	Fat	GADD45A	4.62E-01	other	1.30E-04	BCL2L1,BIRC2,IL1B,MMP9,NEK2,PIK3CD
rs705702	RAB5B	Fat	GNAI2	8.95E-01	other	5.04E-03	CCR7,CXCR4,ITGA4,ITGAL,SELL
rs705702	RAB5B	Fat	H2AFB3 (includes others)		other	6.24E-04	BLK,FOS,GMFG,JAK3,PAQR9,PDZK1IP1,TNFRSF9,TRAF3IP3
rs705702	RAB5B	Fat	Hbb-b2		other	1.49E-05	CCR2,CLEC7A,CXCR5,IL1B,IL2RB,IL2RG,LTB,LY86,TLR2
rs705702	RAB5B	Fat	HLA-G	9.10E-01	other	3.60E-04	CD8A,CXCR4,CXCR5,LILRB2
rs705702	RAB5B	Fat	HRG		other	6.14E-03	CXCR4,FCGR3A/FCGR3B,ITGAX,SPP1
rs705702	RAB5B	Fat	HSP90B1	8.41E-01	other	3.52E-04	CXCL5,IL1B,ITGA4,ITGAL,ITGB2,TLR2
rs705702	RAB5B	Fat	HSPB2	8.64E-01	other	5.14E-04	CD40LG,CXCL8,TGFB1
rs705702	RAB5B	Fat	IER3	6.84E-01	other	6.58E-05	BCL2L1,BIRC2,BIRC3,MCL1
rs705702	RAB5B	Fat	IFRD1	8.70E-01	other	5.04E-03	CRABP2,DES,FEM1A,MSX2,SPP1
rs705702	RAB5B	Fat	INSIG1	6.86E-01	other	1.28E-04	CCR6,CCR7,CLEC4D,CLEC4E,CLEC7A,CXCR4,LIPA,PLA2G7,PRF1,S100A8,S100A9,SELPLG,TGFB1
rs705702	RAB5B	Fat	KIAA1524	8.41E-02	other	8.88E-03	E2F2,GPR37,KIAA1524,PLAUR,SLC12A8,SLC22A4,SNCA
rs705702	RAB5B	Fat	KRT14	3.49E-01	other	4.99E-04	CXCL8,KLK5,KRT16,KRT18,KRT8,MMP19,MMP9
rs705702	RAB5B	Fat	KRT17	4.94E-01	other	1.05E-04	CCR1,CCR4,CLEC7A,CXCR2,IL1B,MMP9,SPP1
rs705702	RAB5B	Fat	KRT8	1.30E-02	other	1.70E-03	KRT18,KRT19,SLC4A1
rs705702	RAB5B	Fat	LAMA2	9.68E-01	other	7.77E-05	CSK,DES,MBP,MMP9,PAG1
rs705702	RAB5B	Fat	LGALS3	5.44E-01	other	3.28E-04	CCR1,CCR2,CLEC2B,KRT18,KRT19,LMNB1,MSR1,NFATC2,PLEK2,PPARGC1A,TGFB1
rs705702	RAB5B	Fat	LIMA1	6.78E-01	other	7.15E-03	KRT18,KRT8,VCAN
rs705702	RAB5B	Fat	LTBP1	9.19E-01	other	1.30E-04	BCL2L1,MCL1,PIM2,SOX9,TBX21,TGFB1
rs705702	RAB5B	Fat	MAPK8IP1	9.10E-01	other	5.06E-03	EOMES,FOS,SNCA,TBX21
rs705702	RAB5B	Fat	MEFV	1.01E-05	other	1.00E-03	CXCL8,IL1B,LYZ
rs705702	RAB5B	Fat	MGP	9.93E-01	other	7.15E-03	MSX2,RUNX2,SPP1
rs705702	RAB5B	Fat	MOG		other	8.37E-03	C5AR1,CCR1,CCR2,ITGAL,MMP9,TGFB1
rs705702	RAB5B	Fat	MYD88	1.44E-01	other	4.13E-05	ACPP,CXCL8,FOS,FPR1,FPR2,GDF15,IFIT1B,IL1B,INPP5D,IRF1,ITGA4,ITGAX,ITGB7,MEFV,MMP9,MSR1,NOD2,S100A8,SAMHD1,SPP1,TBX21,TGFB1,TLR2
rs705702	RAB5B	Fat	NCKAP1L	4.10E-01	other	5.49E-04	DMTN,EPB41,MPP1,SLC4A1
rs705702	RAB5B	Fat	NEDD9	9.64E-01	other	3.53E-04	ALOX5,AOAH,ELF3,FOS,GDF15,MMP9,PLAC8
rs705702	RAB5B	Fat	NOD2	4.95E-05	other	2.55E-03	BCL2A1,CLEC4E,CXCL8,IL1B,MCOLN2,MEFV,RASGRP1,TNFRSF9
rs705702	RAB5B	Fat	ORMDL3	5.96E-01	other	1.17E-04	ADAM8,CD48,CXCL8,MMP9,TGFB1
rs705702	RAB5B	Fat	PELP1	6.19E-01	other	2.37E-03	EGF,FOS,KAT2B,MMP9,PPARGC1A,PRKCQ,RBP1
rs705702	RAB5B	Fat	PER1	9.30E-02	other	7.36E-03	ALAS2,ARNTL,PER1,PER3
rs705702	RAB5B	Fat	PPP2R5C	4.44E-01	other	3.29E-04	BCL2A1,BCL2L1,BIRC3,CXCL8,FASLG
rs705702	RAB5B	Fat	PTH		other	5.34E-03	CXCR4,FOS,IL6R,LEF1,MSX2,RAP1GAP,RGS1,RGS2,RUNX2,SDC4,SLC43A2,SPP1,TGFB1
rs705702	RAB5B	Fat	PTHLH	8.59E-01	other	7.44E-03	BCL2L1,CXCL8,FOS,LEF1,MMP9,MSX2,RGS2
rs705702	RAB5B	Fat	PTX3	7.52E-01	other	1.05E-04	CCR2,CX3CR1,CXCL8,FOS,IL1B,MMP9,TLR2
rs705702	RAB5B	Fat	RETNLB		other	2.51E-03	CCR1,CCR2,CTSE,DNER,IL1B,LMNB1,STK17B,TGFB1,TLR2
rs705702	RAB5B	Fat	RGS10	3.16E-02	other	1.26E-05	CCR1,CCR4,CCR6,CD40LG,IL1B,IL1R2,IL2RB,ITGB2,PF4,TGFB1
rs705702	RAB5B	Fat	RTKN	8.32E-01	other	1.00E-05	BCL2A1,BCL2L1,BIRC3,FOS
rs705702	RAB5B	Fat	S100A9	7.88E-02	other	5.82E-03	CXCL8,IL1B,S100A8,S100A9,TNFRSF9
rs705702	RAB5B	Fat	S100P	1.58E-01	other	3.85E-03	KRT18,KRT19,KRT8
rs705702	RAB5B	Fat	SCIN	9.74E-01	other	8.20E-03	ITGA2B,RAC2
rs705702	RAB5B	Fat	SELPLG	2.43E-02	other	2.66E-06	BCL2A1,CCR4,CXCL8,CXCR4,FOS,HCK,IL1B,IL1R2,PLAUR
rs705702	RAB5B	Fat	SERPINF1	9.09E-01	other	4.60E-03	BCL2A1,BCL2L1,BID,CXCL8,FASLG,PPARGC1A,TGFB1
rs705702	RAB5B	Fat	SLA	1.95E-02	other	4.21E-03	CD3E,SLA
rs705702	RAB5B	Fat	SOCS1	8.14E-01	other	5.01E-05	BCL2A1,BCL2L1,BID,CCR6,CCR7,CD1D,CXCL8,FOS,GBP5,IFIT1B,IL1B,IL2RB,IRF1,ISG20,VAV1
rs705702	RAB5B	Fat	SPARC	9.58E-01	other	2.88E-03	ABCC4,ATM,BLM,BRIP1,CDH3,CDYL,LEF1,PAG1,POLE2,SOX9,TGFB1
rs705702	RAB5B	Fat	STMN1	7.60E-01	other	1.70E-03	BIRC5,STMN2,TUBB1
rs705702	RAB5B	Fat	TET2	3.61E-01	other	1.86E-07	ADAM8,AMICA1,APOBR,CLEC4D,FCN1,HAL,IL1B,ITGAX,ITGB2,RGS1,S100A8
rs705702	RAB5B	Fat	TRADD	8.09E-01	other	5.41E-04	BCL2A1,CXCL8,IL18R1,IRF1,MMP9,RND1
rs705702	RAB5B	Fat	VIP	3.37E-01	other	1.56E-04	CASP8,CXCL8,EGF,FASLG,FOS,IL1B,IRF1,KLRC4-KLRK1/KLRK1,LYZ,NFATC2,PRF1,TLR1,TLR6
rs705702	RAB5B	Fat	VTN	9.32E-01	other	5.04E-03	IL1B,ITGA4,MMP9,PLAUR,RUNX2
rs705702	RAB5B	Fat	ADAM10	3.28E-01	peptidase	1.17E-03	AGTPBP1,BID,CCR2,FOS,GZMH,KLRB1,LCK,S100A9,SOX9,TGFB1
rs705702	RAB5B	Fat	CASP3	7.45E-01	peptidase	3.52E-04	BCL2L1,BIRC5,CAMK4,MCL1,MMP9,RUNX2
rs705702	RAB5B	Fat	CASP8	1.53E-07	peptidase	1.20E-03	BID,CASP8,FOS,IL1B,MMP9
rs705702	RAB5B	Fat	CASP9	6.90E-01	peptidase	4.21E-03	BCL2L1,FASLG
rs705702	RAB5B	Fat	CTSG	6.46E-01	peptidase	9.27E-03	CXCL5,FPR1,IL1B
rs705702	RAB5B	Fat	ELANE	8.61E-01	peptidase	9.59E-04	CXCL5,CXCL8,FOS,IL1B,MMP9,SERPINA1
rs705702	RAB5B	Fat	MEP1A		peptidase	8.20E-03	CXCL8,IL1B
rs705702	RAB5B	Fat	PLAU	7.20E-01	peptidase	2.30E-03	BCL2L1,C5AR1,GDF15,IL1B,MMP9,PLAUR,S100A8,S100A9
rs705702	RAB5B	Fat	PROC		peptidase	1.63E-03	BCL2A1,BIRC2,CXCL5,CXCL8,IL1B,MMP9,TLR2
rs705702	RAB5B	Fat	SENP5	9.97E-01	peptidase	1.44E-03	BIRC2,CXCL8
rs705702	RAB5B	Fat	SENP7	3.41E-01	peptidase	1.44E-03	BIRC2,CXCL8
rs705702	RAB5B	Fat	USP19	8.20E-01	peptidase	8.20E-03	BIRC2,BIRC3
rs705702	RAB5B	Fat	PPP1CA	4.60E-01	phosphatase	1.70E-03	FOS,RUNX2,SPP1
rs705702	RAB5B	Fat	PPP1R1B	6.71E-01	phosphatase	2.12E-04	FOS,LRRK2,SNCA
rs705702	RAB5B	Fat	PTEN	9.43E-01	phosphatase	2.01E-03	ABCC4,BIRC5,BPGM,CCR7,CDKN2D,CX3CR1,CXCL8,CXCR4,CYP27A1,EGF,FASLG,FOS,HCLS1,IFI30,IL1B,KRT19,MBP,MCL1,MMP9,PF4,PPARGC1A,PRKCB,PTPRC,SDC4,SELL,SPP1,TGFA,TGFB1,TNFRSF9
rs705702	RAB5B	Fat	PTPN6	9.75E-02	phosphatase	5.86E-06	CCR7,CD5,CXCL8,IL1B,IRF1,ITGB2,LYN,NCF2,TBX21
rs705702	RAB5B	Fat	PTPRC	1.21E-04	phosphatase	5.05E-05	BCL2A1,CCR1,CD5,CXCR1,CXCR2,FASLG,MCL1
rs705702	RAB5B	Fat	ARNT2	8.65E-01	transcription regulator	9.10E-04	ADAM28,ALAS2,CCR1,CDH3,CXCR5,EGF,FCGR2A,GZMH,IL6R,KCNJ15,LCP1,LTF,MTPN,NFATC2,NFE2,PTPN22,RGS10,TNFRSF9
rs705702	RAB5B	Fat	BACH2	3.06E-02	transcription regulator	1.08E-03	CCR4,LEF1,MCL1,S100A8,S100A9,SATB1,TBX21
rs705702	RAB5B	Fat	BCL6	9.83E-01	transcription regulator	1.32E-05	BACH2,BCL2A1,BCL2L1,CCR6,CCR7,CD19,CD2,CXCR5,FUT7,IL21R,IL2RB,IL6R,IL7R,SOX9,SYK,TBX21,TGFB1
rs705702	RAB5B	Fat	CBFB	7.51E-01	transcription regulator	5.34E-07	ARL4C,CCR6,CD160,ERMN,FASLG,IKZF3,IL2RB,ITGA2B,ITGAL,NFE2,RGS1,RUNX2,SPP1,TBX21
rs705702	RAB5B	Fat	CBL	8.93E-02	transcription regulator	8.06E-04	CD3E,FOS,IL17RA,LCK,LYN,RUNX2,VAV1
rs705702	RAB5B	Fat	CDKN2A	8.45E-01	transcription regulator	1.99E-04	APAF1,BIRC5,BLM,CCR4,CCR6,CCR7,CD40LG,CDKN2D,CENPK,CXCR2,CXCR5,E2F2,GSPT1,IL1B,IL1R2,IL2RG,LEF1,MS4A1,POU2AF1,PTK2B,TFDP1,TPP1,VRK1
rs705702	RAB5B	Fat	CEBPA	7.66E-01	transcription regulator	1.85E-07	AQP5,ARL4C,BCL2A1,CCR1,CD19,CD3G,CRABP2,CSF3R,CXCL8,CXCR4,FCAR,FOS,GAPDH,IL1RN,IL6R,ITGAL,ITGAX,KLRC1,LCK,LST1,LTF,MNDA,MSX2,NFATC2,PAX5,PPARGC1A,PTAFR,PTPRC,RBL1,RGS2,RUNX2,S100A8,S100A9,SECTM1,SPI1,SPINT2,SPP1,TBXAS1,VCAN
rs705702	RAB5B	Fat	CEBPB	3.75E-01	transcription regulator	9.78E-04	ATM,BCL2A1,CDH3,CHIT1,CLEC4E,CSF3R,CXCL5,CXCL8,FCAR,FOS,IL1B,IL1RN,ITGAL,KRT18,LCP2,LYN,MBP,MSR1,NFATC2,PLAUR,PPARGC1A,RAC2,RUNX2,SERPINA1,SPP1,TGFB1,UBR2,VCAN
rs705702	RAB5B	Fat	CEBPD	8.63E-01	transcription regulator	7.65E-03	BCL2A1,BIRC5,CSF3R,CXCL8,FOS,IL1B,ITGAX,MBP,PTAFR
rs705702	RAB5B	Fat	CEBPE		transcription regulator	4.73E-04	BCL2L1,CSF3R,IL1RN,LTF,LYZ,MBP,MMP9,SELL
rs705702	RAB5B	Fat	COMMD3-BMI1		transcription regulator	6.60E-04	CDKN2D,HOXA7,HOXB6,LEF1,MS4A1,POU2AF1
rs705702	RAB5B	Fat	CREBBP	6.15E-01	transcription regulator	6.47E-09	BIRC5,CAMK4,CBL,CCR7,CD160,CD53,CST7,CXCL8,CXCR4,EOMES,EVL,FASLG,FOS,FUT7,GFI1,GFI1B,GPR18,IFIT1B,IL18R1,IL18RAP,IL2RB,IL7R,INPP5D,IRF1,ITGB7,KMO,MMP9,MYO1F,PPARGC1A,PRF1,RCSD1,RGS2,RPS6KA1,RUNX2,SDC4,SH2D1A,SLAMF1,SLAMF6,TLR2,TRAT1
rs705702	RAB5B	Fat	CTNNB1	6.63E-01	transcription regulator	2.21E-04	ACAP1,AQP5,ATM,BCL2L1,BIRC5,CDKN2D,CRABP2,CXCL8,DNAJC6,EOMES,EPHB3,FOS,IL1B,ITGAL,ITGB2,ITGB7,KLRC3,LCK,LEF1,LIMD2,LIPA,MCL1,MMP9,MSX2,MYL4,PLAUR,PTPRJ,RUNX2,S100A8,SCGB2A2,SERPINA1,SOX9,SPI1,SPP1,SYK,TCF7,TGFA,TNIK,VAV1,VCAN
rs705702	RAB5B	Fat	CYLD	1.15E-03	transcription regulator	4.99E-04	CR2,CXCL8,ICOS,IL1B,IL7R,SLAMF1,TGFB1
rs705702	RAB5B	Fat	DEK	5.54E-01	transcription regulator	1.28E-04	BIRC3,CSF3R,CXCL8,MCL1
rs705702	RAB5B	Fat	EBF1	7.17E-01	transcription regulator	1.06E-04	CD160,CD19,CD244,GFI1B,INPP5D,IRF1,KLRB1,LEF1,MAPK1,PAX5,PIK3CD,PIK3R2,PPARGC1A,RAF1,TLR2
rs705702	RAB5B	Fat	EGR1	9.24E-01	transcription regulator	7.81E-04	CASP8,CCR1,CCR2,CD40LG,CDKN2D,CXCL8,FASLG,GDF15,IL1B,LYZ,MMP9,MXD1,MYBL1,PF4,SPP1,TGFB1
rs705702	RAB5B	Fat	EHF	1.89E-01	transcription regulator	3.00E-03	ALOX5,CDH3,CRABP2,IL1RN,KLK5,LYN,PLAUR,S100A8,S100A9
rs705702	RAB5B	Fat	ELF1	2.93E-02	transcription regulator	2.92E-05	CD1D,CD247,FCAR,NCF2,PF4,SPI1,UNC13D
rs705702	RAB5B	Fat	ELF4	5.99E-01	transcription regulator	1.14E-03	CCR7,CXCL8,LYZ,PRF1,SELL,SPP1
rs705702	RAB5B	Fat	EP300	4.62E-01	transcription regulator	5.64E-09	BCL2L1,BIRC5,CAMK4,CBL,CCR7,CD160,CD19,CD53,CRABP2,CST7,CXCL8,CXCR4,EVL,FASLG,GFI1,GPR18,HSD11B2,IFIT1B,IL17RA,IL18R1,IL18RAP,IL7R,ITGB2,ITGB7,KMO,KRT16,MSX2,MYO1F,PLA2G7,PPARGC1A,RARB,RBP1,RCSD1,RPS6KA1,RUNX2,SDC4,SH2D1A,SLAMF1,SLAMF6,TBXAS1,TLR2,TRAT1
rs705702	RAB5B	Fat	ERG	8.86E-01	transcription regulator	3.07E-03	ABCC4,BIRC3,CDKN2D,CXCL8,CXCR4,DOCK10,DOCK2,LEF1,MMP9,PLAUR,PLEK,PTPN22,PTPN6,SNCA,SPP1,WIPF1
rs705702	RAB5B	Fat	ETS1	8.17E-01	transcription regulator	1.20E-09	ARHGDIB,ARL4C,FASLG,FCGR2A,GZMA,HCST,HSPA6,IL2RB,ITGA2B,ITGB2,ITK,KRT8,LCK,LTB,MCL1,MMP9,MSR1,PF4,PRF1,RUNX2,SELL,SLAMF6,SPI1,SPP1,TBX21,TBXAS1,TGFA,WAS,ZAP70
rs705702	RAB5B	Fat	ETS2	7.52E-01	transcription regulator	1.91E-05	BCL2L1,CYP27A1,FOS,ITGA2B,KRT18,LYZ,MMP9,MSR1,RAF1,SPP1,SYK
rs705702	RAB5B	Fat	EZH2	7.27E-01	transcription regulator	5.36E-05	BIRC3,CSF3R,CXCL8,EOMES,GDF15,HOXA7,HOXB6,HSD11B2,IKZF1,IL18R1,IL18RAP,KCNA1,LTB,MMP9,MNDA,PER1,PIM2,RAP1GAP,SATB1,SERPINA1,SPIB,TBX21,TGFB1
rs705702	RAB5B	Fat	FOXC1	7.54E-01	transcription regulator	7.36E-03	CXCR4,MMP9,MSX2,RUNX2
rs705702	RAB5B	Fat	FOXO1	7.92E-01	transcription regulator	1.35E-11	ADIPOR1,APAF1,AQP9,ATP6V0D2,BACH2,BCL2A1,BID,BIRC3,BIRC5,BRIP1,CAMK4,CASP8,CCR7,CTSE,CXCL8,EOMES,FAM65B,FASLG,FOS,GZMA,HAL,HUS1,IKZF1,IL17RA,IL1B,IL7R,LPIN2,MMP9,MXI1,NAMPT,NEK2,NUSAP1,PAX5,PPARGC1A,PRF1,RPIA,RUNX2,SELL,TBX21,TGFB1,TNFRSF9
rs705702	RAB5B	Fat	FOXO3	4.38E-01	transcription regulator	1.59E-03	APAF1,ATP6V0D2,BIRC5,BNIP3L,CASP8,CXCL8,FASLG,FOS,GYPA,MMP9,MXD1,MXI1,NAMPT,PPARGC1A,SATB1
rs705702	RAB5B	Fat	FOXP3		transcription regulator	1.83E-05	CCR2,CCR4,CD40LG,FASLG,ICOS,IL7R,MMP9,PIM2,RGS1,SATB1,SELL,TGFB1,TLR10
rs705702	RAB5B	Fat	GATA1	4.10E-01	transcription regulator	5.61E-14	ABCC4,AHSP,ALAS2,ALOX5,ANK1,BCL2L1,CCR1,CDKN2D,FYB,GFI1B,GYPA,GYPB,HBA1/HBA2,HBG1,HBG2,IKZF1,IL6R,IL7R,ITGA2B,ITGAX,KLF1,MBP,MS4A1,MSX2,NFE2,PF4,PIM2,PLEK,PTPN6,RNASE2,SLC4A1,SPOCK2,TUBB1
rs705702	RAB5B	Fat	GATA3	9.94E-01	transcription regulator	2.20E-06	BCL11B,BCL2L1,CCR1,CCR4,CD3D,CD3E,CRABP2,EOMES,FOS,GFI1B,GZMA,ICOS,IL7R,KLRC1,LTB,PAX5,S100A8,S100A9,SPI1,TBX21
rs705702	RAB5B	Fat	GFI1	1.49E-02	transcription regulator	2.14E-06	CASP8,CXCL8,CXCR4,GFI1,GFI1B,IL1B,IL6R,IL7R,IRF1,JAK3,KAT2B,LYZ,RAF1,RASGRP1,SERPINA1
rs705702	RAB5B	Fat	HDAC1	7.93E-01	transcription regulator	5.17E-04	CXCL8,DCLRE1C,E2F2,FOS,HBG1,HBG2,MMP9,MYO1F,OSCAR,PPARGC1A,PREX1,PTPN6,RBL1,RGS10,RUNX2,S100A9,SATB1,SOX9,SPP1,THEMIS
rs705702	RAB5B	Fat	HDAC2	7.89E-01	transcription regulator	2.05E-03	ALOX5,CXCL8,DCLRE1C,MMP9,MYO1F,PREX1,RARB,S100A9,SATB1,SOX9,STMN2,THEMIS
rs705702	RAB5B	Fat	HDAC3	5.75E-01	transcription regulator	1.73E-03	ALOX5,BIRC3,CXCL8,E2F2,FOS,HBG2,MMP9,RARB,SPP1
rs705702	RAB5B	Fat	HIF1A	5.71E-01	transcription regulator	4.15E-08	AQP9,BCL2L1,BID,BIRC2,BIRC5,BNIP3L,CCR2,CCR7,CORO1A,CXCL8,CXCR1,CXCR4,CYP4F3,ESRRG,FOS,FUT7,GAPDH,IL17RA,IL1B,ITGA2B,ITGB2,KRT18,KRT19,MCL1,MMP9,PFKFB4,PIM2,PLAC8,PLAUR,RAPGEF6,SDC4,SLC25A37,SOX9,TGFA,TGFB1,TLR2,TLR6
rs705702	RAB5B	Fat	HMGA1	8.48E-01	transcription regulator	9.35E-03	ATM,CD19,CSK,FOS,HCK,ITGAL,MMP9,MYO1F,PIM2,SDC4,SLC27A2,SYK
rs705702	RAB5B	Fat	HOXA7	7.13E-02	transcription regulator	6.60E-04	HOXA7,IL7R,KCNA3,LAT2,LY86,SATB1
rs705702	RAB5B	Fat	HOXA9	2.52E-01	transcription regulator	3.35E-05	ARNTL,FPR2,GFI1,HBG1,HBG2,IL7R,KCNA3,KIF20B,KRT18,LAT2,LY86,LYN,LYZ,PIK3R2,PTPRC,S100A8,SATB1,SDC4,SPP1
rs705702	RAB5B	Fat	ID3	8.21E-01	transcription regulator	4.25E-03	APAF1,BLK,CXCL8,CXCR4,IL7R,MMP9
rs705702	RAB5B	Fat	IFI16	6.43E-01	transcription regulator	5.85E-03	CCR4,CSF3R,CXCL8,E2F2,IL1B,IL1RN,IL2RB,IL7R
rs705702	RAB5B	Fat	IKZF1	7.33E-06	transcription regulator	6.76E-08	ADAM19,ALAS2,BCL2L1,CD3D,CD8A,DNAJC6,IL18R1,IL2RB,IL7R,ITGA2B,KLF1,LCK,LYN,NFE2,PAX5,POU2F2,PRKCQ,SPI1,SYK,TBX21
rs705702	RAB5B	Fat	IRF1	1.81E-03	transcription regulator	2.12E-05	ADAM8,BRIP1,CASP8,CTSS,CXCL8,FASLG,FPR2,IL17RA,IL1B,IRF1,LTB,MMP9,NFE2,PF4,SELL,SPI1,TGFB1,TLR6
rs705702	RAB5B	Fat	IRF4	3.44E-01	transcription regulator	6.15E-06	CTSS,CX3CR1,CXCR4,IL17RA,IL18RAP,IL1B,IL7R,INPP5D,IRF1,ITGAL,MS4A1,PAX5,PLAUR,PRKCQ,SPIB,SPP1,TBX21,TNFRSF9
rs705702	RAB5B	Fat	IRF7	9.80E-01	transcription regulator	9.42E-03	APOBEC3G,BCL2L1,GBP5,IFIT1B,IRF1,ISG20,ITGAX,LILRA5,MCL1,NAMPT,PLAC8,S100A8,ZBP1
rs705702	RAB5B	Fat	IRF8	9.81E-01	transcription regulator	1.56E-04	BCL2L1,CBL,CCR2,CCR6,CCR7,CSF3R,CTSS,EMR1,FOS,GFI1B,IL17RA,IL1B,MMP9,MSR1
rs705702	RAB5B	Fat	KEAP1	6.36E-01	transcription regulator	1.81E-03	ATP6V0D2,DCSTAMP,MMP9,OSCAR,TBXAS1
rs705702	RAB5B	Fat	KLF1	3.30E-02	transcription regulator	3.14E-05	AHSP,ALAS2,DMTN,E2F2,EPB41,HBG2,ITGA2B,MPP1
rs705702	RAB5B	Fat	KLF2	9.92E-01	transcription regulator	9.27E-05	CCR7,CD40LG,CXCL8,CXCR4,DOCK2,FGR,HBG2,IL1B,ITGB7,PTPRJ,RNASE2,RUNX2,SELL,SOX9,TGFB1,VAV1
rs705702	RAB5B	Fat	LEF1	1.69E-03	transcription regulator	4.15E-03	BIRC5,LCK,LEF1,MSX2,RUNX2,SOX9,SPP1
rs705702	RAB5B	Fat	MAFF	7.69E-01	transcription regulator	7.15E-03	ABCC4,ABCC5,HBG1
rs705702	RAB5B	Fat	MAFG	8.60E-01	transcription regulator	3.30E-03	ABCC4,ABCC5,ITGA2B,TBXAS1
rs705702	RAB5B	Fat	MEIS1	8.31E-01	transcription regulator	9.27E-03	FOS,PF4,RGS1
rs705702	RAB5B	Fat	MITF	7.60E-01	transcription regulator	5.64E-03	ACP5,ATP6V1B2,CXCL8,DCSTAMP,FOS,GMPR,IL6R,ITGA4,MBP,MYL4,OSCAR,PRF1,SOX9
rs705702	RAB5B	Fat	MKL1	4.96E-01	transcription regulator	2.31E-03	BCL2L1,CXCR4,FCN1,FOS,GFI1,LTF,MMP9,S100A8,S100A9,TBXAS1,TUBB1
rs705702	RAB5B	Fat	MKL2	6.69E-01	transcription regulator	4.19E-03	BCL2L1,CXCR4,FCN1,GFI1,LTF,S100A8,S100A9,TBXAS1,TUBB1
rs705702	RAB5B	Fat	MSC	8.07E-01	transcription regulator	5.04E-05	CD19,FCRL2,FCRL5,FUT7,PAG1,PAX5,POU2F2,SELL,SPP1,ZAP70
rs705702	RAB5B	Fat	MTDH	9.78E-01	transcription regulator	2.01E-03	CASP8,CXCL8,DPYD,RARB
rs705702	RAB5B	Fat	MTPN	9.59E-02	transcription regulator	3.86E-03	BCL2A1,BCL2L1,CASP8,FOS,LTB,MTPN,S100A8,SPP1,TGFB1
rs705702	RAB5B	Fat	NFATC1	7.15E-01	transcription regulator	2.61E-05	ACP5,CD3G,CD40LG,CX3CR1,CXCR5,DCSTAMP,FASLG,OSCAR,PAG1,SELL,SELPLG
rs705702	RAB5B	Fat	NFATC2	3.75E-02	transcription regulator	3.61E-04	ACP5,ACPP,ATM,CD3G,CD40LG,CX3CR1,FASLG,ICOS,IFIT1B,IKZF1,IRF1,ISG20,RGS1,RGS2,TGFB1
rs705702	RAB5B	Fat	NFKB1	2.40E-01	transcription regulator	6.80E-07	BCL2A1,BCL2L1,BIRC3,BLK,CD3G,CR2,CXCL8,CXCR5,ELF3,FASLG,FOS,IFIT1B,IL1B,IL1RN,IRF1,LTB,MCL1,MMP9,MSR1,NOD2,POU2F2,PTAFR,PTPN6,SDC4,SOX9,TLR2
rs705702	RAB5B	Fat	NFKB2	8.84E-01	transcription regulator	8.13E-04	BCL2L1,BIRC3,CR2,CXCL8,CXCR4,CXCR5,FOS,MMP9
rs705702	RAB5B	Fat	NFKBIA	7.31E-01	transcription regulator	3.33E-06	BCL2A1,BCL2L1,BID,BIRC2,BIRC3,CASP8,CCR1,CD97,CDH3,CDKN2D,CSK,CXCL8,CXCR4,EOMES,FASLG,FOS,IFIT1B,IL1B,IL1RN,IL7R,IRF1,KCNH2,KRT18,KRT8,MATK,MMP9,NLRP12,NOD2,RBP1,S100A8,S100A9,SDC4,SORL1,SOX9,TFCP2L1,TFDP1,TLR2
rs705702	RAB5B	Fat	NFKBIB	9.22E-01	transcription regulator	4.15E-03	BCL2A1,BCL2L1,CXCL8,FASLG,IL1B,INPP5D,MMP9
rs705702	RAB5B	Fat	NKX3-1	8.04E-01	transcription regulator	3.34E-03	CX3CR1,FOS,MMP9,PF4,PRKCB,PTPRC,SDC4
rs705702	RAB5B	Fat	NOTCH1	9.23E-01	transcription regulator	7.66E-03	ADAM19,BCL2L1,BIRC2,BIRC3,CXCL8,FOS,GYPA,HBA1/HBA2,IL7R,IRF1,KRT8,LEF1,RUNX2,SPP1,TGFB1
rs705702	RAB5B	Fat	PAX5	2.85E-03	transcription regulator	5.04E-03	BLK,CD19,CD22,CR2,POU2AF1
rs705702	RAB5B	Fat	PER2	5.15E-01	transcription regulator	1.12E-03	ALAS2,ARNTL,PER1,PER3
rs705702	RAB5B	Fat	PHB	5.42E-01	transcription regulator	1.52E-03	BCL2L1,CXCL8,IL1B,RBL1
rs705702	RAB5B	Fat	PIAS2	8.88E-01	transcription regulator	5.35E-03	FOS,IRF1,SLC11A1
rs705702	RAB5B	Fat	POU2AF1	1.07E-02	transcription regulator	2.99E-03	CXCR5,LCK,PAX5,RBP1,SDS,SPIB,SPP1
rs705702	RAB5B	Fat	POU2F2	2.72E-03	transcription regulator	5.05E-05	CXCR5,LCK,MS4A1,POU2F2,SPI1,SPP1,TGFA
rs705702	RAB5B	Fat	PPRC1	9.39E-01	transcription regulator	2.58E-04	CXCL8,EPHB1,FBXL13,GDF15,GK,NAMPT,OSCAR,TMEM154
rs705702	RAB5B	Fat	PRDM1	2.17E-01	transcription regulator	7.03E-08	ADAM8,BCL2A1,CCR7,CD19,CD22,CD53,CXCR4,FGR,FOS,GNLY,HAL,IL18RAP,IL1B,ITGA4,KLRC1,MCL1,MMP25,NLRP12,PAX5,PLAC8,RASSF2,RGS18,S100A8,S100A9,SLC25A37,SPIB,TBX21
rs705702	RAB5B	Fat	PURA	7.11E-01	transcription regulator	1.17E-04	ITGAD,ITGAL,ITGAX,MBP,SPN
rs705702	RAB5B	Fat	RELA	8.29E-01	transcription regulator	1.35E-06	ARHGDIB,BCL2A1,BCL2L1,BIRC2,BIRC3,BIRC5,BNIP3L,CASP8,CCR7,CR2,CXCL5,CXCL8,CXCR4,ELF3,FASLG,FOS,GDF15,IFIT1B,IL1B,IL1RN,IL7R,INPP5D,IRF1,LTB,LYN,MMP9,NAMPT,NOD2,PTPN6,SDC4,SOX9,TGFB1,TLR2,TREM1
rs705702	RAB5B	Fat	RELB	7.85E-01	transcription regulator	9.67E-03	BCL2L1,BIRC3,CXCL8,IL1B,LTB,TBX21,TGFA
rs705702	RAB5B	Fat	Rhox5		transcription regulator	2.60E-03	JAZF1,LDHC,PPARGC1A,SLC22A4
rs705702	RAB5B	Fat	RUNX1		transcription regulator	5.91E-08	BLK,CD160,CD244,CD53,IL7R,ITGA2B,ITGAL,KLRB1,NFE2,PF4,PIM2,PRKCB,PRKCQ,RUNX2,S100A9,SLC22A4,SPI1,SPP1
rs705702	RAB5B	Fat	RUNX3	2.01E-01	transcription regulator	2.13E-06	ABCC5,BIRC5,CCR7,CXCL8,EOMES,ITGAL,ITGAX,LILRB3,MMP9,SPP1,TGFB1
rs705702	RAB5B	Fat	SATB1	8.24E-02	transcription regulator	1.14E-06	BCL2A1,BTLA,CD8A,CLEC2B,CSF3R,FAM65B,GDF15,GPR18,HBG1,HSF5,IKZF1,IL18RAP,IL1R2,IL7R,LPIN2,PRKCB,RGS1,SELL,SLC27A2,SPI1,TGFA
rs705702	RAB5B	Fat	SIM1	8.54E-01	transcription regulator	1.26E-03	ADAM28,ALAS2,CCR1,CDH3,CXCR5,EGF,FCGR2A,GZMH,IL6R,KCNJ15,LCP1,LTF,MTPN,NFATC2,NFE2,PTPN22,RGS10,TNFRSF9
rs705702	RAB5B	Fat	SMAD6	7.47E-01	transcription regulator	2.60E-03	KLF1,SOX9,SPP1,TGFB1
rs705702	RAB5B	Fat	SMARCA4	9.94E-01	transcription regulator	3.13E-15	APOBEC3G,ARHGAP30,ARHGDIB,ARL4C,BCL2A1,BIRC5,BNIP3L,CCR1,CCR2,CCR6,CD19,CD52,CDKN2D,CFP,CSNK1G2,CTSS,CXCR4,CXCR5,DES,FCGR2A,FFAR2,FOS,FUT1,GAPDH,GMFG,HBG1,HCLS1,HCST,HOXA7,IFI30,IL1B,IL7R,IRF1,KCNJ2,KDM6B,KRT18,LRMP,MAPK1,MCTP2,MXD1,MYL4,NRIP3,PER3,PLAUR,RAC2,RBL1,RBM4B,RBP1,RGS1,RGS2,SLAMF9,SLC11A1,SPOCD1,SPP1,STXBP6,SYK,TLR2,TM4SF19,TMEM154,TNFRSF10C,TNFRSF9,TREM1,TREM2,UNC13D,WIPF1
rs705702	RAB5B	Fat	SNAI1	9.43E-01	transcription regulator	6.79E-03	CXCL8,FOS,KRT18,LEF1,MMP9,SLC27A2,TGFB1
rs705702	RAB5B	Fat	SOX11		transcription regulator	1.56E-05	CD19,CD52,CXCR4,FAIM3,IKZF3,ITGA4,LCK,LEF1,MS4A1,PAG1,PAX5,SPIB
rs705702	RAB5B	Fat	SOX4	6.07E-01	transcription regulator	1.30E-04	BIRC5,CD2,FOS,LCK,MBP,SPI1
rs705702	RAB5B	Fat	SP1	9.56E-01	transcription regulator	9.01E-09	ALAS2,ALOX5,ANK1,ATM,BIRC5,BNIP3L,CDKN2D,CR2,CRABP2,CXCL5,CXCL8,FASLG,FOS,FPR2,GDF15,HBG2,HSD11B2,IL1B,IL21R,IL2RB,IRF1,ITGAD,ITGAX,KRT16,KRT18,KRT19,LDHC,LIPA,LTB,MCL1,MMP9,MYBL1,NCF2,NCOA3,PADI4,PLAUR,PREX1,PRKCB,RBL1,RUNX2,SELL,SLC11A1,SLC22A4,SOX9,SPN,SPP1,TGFB1,TLR2
rs705702	RAB5B	Fat	SPI1	6.17E-02	transcription regulator	6.40E-20	CCR6,CCR7,CD180,CD19,CD1D,CHIT1,CSF3R,CTSS,CXCR1,DCSTAMP,EMR1,FOS,FUT7,GFI1,HK3,IFIT1B,IKZF1,IL1B,IL1R2,IL1RN,IL7R,ITGA4,ITGB2,LEF1,LILRB3,LTF,LYZ,MBP,MCL1,MS4A1,NCF1C,NCF2,OSCAR,P2RY10,PTPN6,PTPRC,SPI1,SPP1,TLR2,TREM1,VAV1
rs705702	RAB5B	Fat	SPIB	2.31E-03	transcription regulator	4.19E-03	CCR2,CD244,CD300C,FAM46C,IKZF3,KDM6B,LILRB3,P2RY10,SLAMF9
rs705702	RAB5B	Fat	STAT1	9.59E-01	transcription regulator	4.88E-06	ALAS2,APOBEC3G,BATF2,BCL2L1,BIRC5,CASP8,CCR6,CCR7,CSF3R,CXCL8,DCSTAMP,FASLG,FOS,GBP5,HBG1,IFIT1B,IL1B,IRF1,ITGAX,MMP9,NFE2,PF4,PRF1,RARB,SAMHD1,SP110,TBX21
rs705702	RAB5B	Fat	STAT3	7.48E-01	transcription regulator	2.64E-09	AHSP,ALAS2,BCL2L1,BIRC5,C5AR1,CCR1,CD40LG,CDKN2D,CXCL8,CXCR2,EOMES,FASLG,FFAR2,FOS,HBG1,ICOS,IFI30,IFIT1B,IKZF3,IL18R1,IL1B,IL1RN,IL2RB,IL6R,IRF1,ISG20,ITGB2,KAT2B,LILRB2,LTF,LYZ,MCL1,MMP9,NAMPT,NFATC2,PIM2,PLAUR,PPARGC1A,PROK2,PTPN6,SLAMF1,SP110,TBX21,TFDP1,TGFB1,VCAN
rs705702	RAB5B	Fat	STAT4	3.16E-01	transcription regulator	3.35E-05	ACAP1,ARHGAP15,BANP,BCL2L1,FYB,IFIT1B,IL18R1,IL18RAP,ING2,IRF1,ISG20,KDM6B,KRT18,MATK,PER1,PLAC8,RNF128,SELPLG,TBX21,TPP2,TSPAN5,UNC13D
rs705702	RAB5B	Fat	STAT5A	8.85E-01	transcription regulator	1.17E-06	ATM,BCL2A1,BCL2L1,BIRC3,CASP8,EOMES,FASLG,FOS,GZMA,IL2RB,IL6R,IL7R,IRF1,KLRB1,KLRC1,LTB,MCL1,PRF1,RUNX2,S1PR5,TBX21,TNFRSF9
rs705702	RAB5B	Fat	STAT5B	9.72E-01	transcription regulator	9.89E-03	ATM,BCL2L1,BIRC3,CASP8,FOS,IL2RB,IRF1,LTB,MCL1,MYL4,PAX5,POU2F2,TLR2
rs705702	RAB5B	Fat	STAT6	6.06E-01	transcription regulator	3.07E-10	ACP5,ADAM19,BCL2L1,CCR7,CD2,CR2,CST7,CTSS,CTSW,DCSTAMP,DENND4A,FCGR2A,FCGR3A/FCGR3B,GFI1,HCK,IL18R1,IL1RN,IRF1,ISG20,ITGB7,LPIN2,LTB,MMP9,NCOA3,NFATC2,PIM2,POLE2,POU2AF1,PPARGC1A,SERPINA1,SYK,TBX21,TNIK,TXK
rs705702	RAB5B	Fat	TAF4	8.32E-01	transcription regulator	5.97E-04	BCL2L1,CDH3,E2F2,IFIT1B,IL1RN,KRT16,MSX2,MXD1,PPARGC1A,SPP1,TGFB1
rs705702	RAB5B	Fat	TBX21	2.64E-03	transcription regulator	2.77E-05	CCR4,EOMES,ICOS,IL2RB,IL6R,PRF1,SELPLG,SPP1,TBX21
rs705702	RAB5B	Fat	TBX5	4.24E-01	transcription regulator	3.42E-03	BCL2L1,BIRC5,CXCL8,DES,KCNJ2,MYL4,NFATC2,TCF7
rs705702	RAB5B	Fat	TCF3	8.19E-01	transcription regulator	2.01E-03	BID,CD3E,CD5,CR2,GFI1,GFI1B,GYPA,ICOS,IL1B,IL7R,KIAA1524,LEF1,MYL4,NUSAP1,PAX5,POU2AF1,SLC22A16,STMN2
rs705702	RAB5B	Fat	TCF4	5.77E-01	transcription regulator	2.82E-03	BIRC5,FOS,LEF1,MSX2,RUNX2,SOX9,USP12,VCAN
rs705702	RAB5B	Fat	TCF7	6.51E-07	transcription regulator	1.31E-04	BCL11B,CD3G,FOS,LCK,RARB,SPI1,SPP1,TCF7
rs705702	RAB5B	Fat	Tcf7		transcription regulator	2.40E-04	BCL11B,CD3E,IL7R,LEF1,TBX21
rs705702	RAB5B	Fat	TCL1A	6.84E-01	transcription regulator	5.14E-04	FOS,IL17RA,MCL1
rs705702	RAB5B	Fat	TP53	5.77E-01	transcription regulator	9.81E-07	ADAM8,ALOX5,APAF1,BAG1,BCL2A1,BCL2L1,BID,BIRC2,BIRC3,BIRC5,CARD11,CASP8,CD247,CD97,CDH3,CDKN2D,CSF3R,CSK,CTSW,CXCL8,CXCR1,CXCR2,CYFIP2,DEF6,EGF,FASLG,FOS,GAPDH,GDF15,HDAC9,IFI30,IL17RA,IL1B,IL21R,INPP4A,ITGA2B,ITGB7,KAT2B,KRT18,KRT8,LYZ,MAP4K1,MAPK1,MCL1,MMP9,MSRB1,MYBL1,MYL4,NAMPT,NCAPH,NEK2,NFAM1,NFE2,NLRP12,NUSAP1,OTX1,PADI2,PADI4,PCBP4,PLAUR,POLE2,PRIM1,PRKCB,PTPN6,RAF1,RASSF2,RBL1,RFWD2,RPS6…
rs705702	RAB5B	Fat	TP73	9.51E-01	transcription regulator	2.81E-03	ADAM19,ALAS2,AQP5,ARNTL,ATM,BID,BIRC2,BIRC5,CLEC7A,HBG2,IL1B,INPP4A,ITGAX,LCP1,LYZ,MMP19,SERPINA1,SPP1,TGFB1,TPP1,TREM2,VMP1
rs705702	RAB5B	Fat	ZBTB7B	4.28E-01	transcription regulator	6.69E-03	CCR6,CD8A,EOMES,IL2RB,PRF1
rs705702	RAB5B	Fat	ZFP36	4.91E-01	transcription regulator	9.59E-04	BIRC3,CTSS,FOS,IL1B,S100A8,SPP1
rs705702	RAB5B	Fat	EIF4E	7.92E-01	translation regulator	5.70E-03	BCL2L1,BIRC2,BIRC5,DEDD2,DPYD,KAT2B,MCL1,PLAUR,PPBP,SNRPA,TGFA,TXNL4B
rs705702	RAB5B	Fat	AGER	5.85E-01	transmembrane receptor	3.76E-03	APAF1,CD40LG,CXCL8,IL1B,MMP9,S100A8,S100A9,TGFB1
rs705702	RAB5B	Fat	CD2	7.60E-07	transmembrane receptor	1.56E-04	CCR7,CD40LG,CD48,CD8A,FASLG,ITGAL,PTPRC,SELL
rs705702	RAB5B	Fat	CD22	3.58E-02	transmembrane receptor	2.60E-03	BCL2L1,CD5,CR2,MCL1
rs705702	RAB5B	Fat	CD28	2.04E-01	transmembrane receptor	9.33E-12	ARHGDIB,ATM,BCL2A1,BCL2L1,CASP8,CBL,CCR4,CD226,CD247,CD3E,CD40LG,CXCL8,CXCR1,CXCR4,EOMES,FASLG,FOS,FYB,GAPDH,GPR37,GZMA,HBG1,ICOS,IL18R1,IL1B,IL21R,IL7R,IRF1,ITGA4,ITGAL,ITGB7,LCP1,MSR1,NAIP,NAMPT,NFATC2,PTPRJ,RNF128,SH2D2A,TBX21,TCF7,TUBB1
rs705702	RAB5B	Fat	CD3E	6.79E-09	transmembrane receptor	5.40E-03	CD3D,CD3E,CD3G,FASLG,LCP2,MMP9
rs705702	RAB5B	Fat	CD4	4.48E-01	transmembrane receptor	8.69E-03	BCL2L1,CXCR5,FASLG,JAK3,LCK
rs705702	RAB5B	Fat	CD40	8.36E-01	transmembrane receptor	1.51E-09	APOBEC3G,BCL2A1,BCL2L1,BIRC3,BIRC5,CD22,CD40LG,CD8A,CR2,CXCL8,DAPP1,FASLG,FOS,HSH2D,IL1B,IL1RN,IL2RB,IL6R,IRF1,ITGAL,ITGB2,MMP9,POU2AF1,SELL,SLAMF1,SLAMF7,TBX21,TLR2,TNFRSF9
rs705702	RAB5B	Fat	CD5	1.89E-05	transmembrane receptor	3.73E-03	CCR7,CD52,IL2RG,MAP2K3,PIM2,SIPA1,TGFB1
rs705702	RAB5B	Fat	CD80	1.70E-01	transmembrane receptor	3.94E-05	BCL2L1,CASP8,CD40LG,FASLG,ICOS,IL1B,TBX21,TNFRSF9
rs705702	RAB5B	Fat	CD86	6.50E-01	transmembrane receptor	1.24E-03	BCL2L1,CASP8,FASLG,GZMA,ICOS,POU2F2,TNFRSF9
rs705702	RAB5B	Fat	CSF3R	3.43E-07	transmembrane receptor	1.12E-03	CSF3R,GFI1,LTF,LYZ
rs705702	RAB5B	Fat	CTLA4	8.30E-01	transmembrane receptor	3.74E-03	FASLG,ICOS,ITGAX,NFATC2,PTPRJ,TGFB1
rs705702	RAB5B	Fat	EDNRA	5.00E-01	transmembrane receptor	9.27E-03	FOS,SELL,TGFB1
rs705702	RAB5B	Fat	FAS	1.18E-01	transmembrane receptor	1.47E-16	ARRB2,BCL2A1,BCL2L1,BID,BIRC2,BIRC3,BIRC5,CASP8,CCR1,CD1D,CD22,CD300C,CD48,CSNK1G2,CXCL8,CXCR2,FASLG,FCAR,FOS,FPR1,GIT2,IL17RA,IL18R1,IL1B,INPP4A,INPP5D,IRF1,LILRA1,LILRB2,LST1,LTB,MBOAT7,MMP9,NUAK2,P2RY10,PIK3CD,PRKCB,PSD4,PSTPIP1,RGS14,RND1,RUNX2,SIAH2,SIGLEC7,SIPA1,SORL1,SPP1,STK17B,STK38,SYK,TGFB1,TLR2
rs705702	RAB5B	Fat	GFRA1	1.73E-01	transmembrane receptor	1.44E-03	ACPP,PTPRC
rs705702	RAB5B	Fat	ICAM1	9.12E-01	transmembrane receptor	4.25E-03	FOS,IL1B,ITGA4,ITGAL,MMP9,TGFB1
rs705702	RAB5B	Fat	ICOS	1.24E-03	transmembrane receptor	1.43E-03	CCR4,CD40LG,CXCR4,EOMES,ICOS,IL2RB,TBX21
rs705702	RAB5B	Fat	IGHM		transmembrane receptor	2.50E-03	BCL2L1,CD22,FASLG,IL1B,SLAMF1,SLAMF7
rs705702	RAB5B	Fat	IL10RA	1.60E-01	transmembrane receptor	1.20E-03	CDKN2D,EGF,FASLG,IL1B,TGFB1
rs705702	RAB5B	Fat	IL13RA2	8.59E-01	transmembrane receptor	9.27E-03	LILRB3,MMP9,TGFB1
rs705702	RAB5B	Fat	IL17RA	1.74E-04	transmembrane receptor	1.16E-05	CCR1,CSF3R,CXCL8,CXCR2,IL1B,MMP9,S100A8,S100A9
rs705702	RAB5B	Fat	IL6R	1.71E-03	transmembrane receptor	3.34E-04	CXCL5,CXCL8,ICAM3,IL1B,IL6R,IRF1,MCL1,MMP9,NAMPT,TGFB1
rs705702	RAB5B	Fat	IL7R	4.68E-09	transmembrane receptor	3.52E-04	CCR7,CD19,CD5,MCL1,PAX5,SELL
rs705702	RAB5B	Fat	ITGA4	7.84E-08	transmembrane receptor	3.96E-06	IL1B,IL1RN,ITGA4,MMP9,RAC2
rs705702	RAB5B	Fat	ITGAX	2.58E-20	transmembrane receptor	8.20E-03	CXCL8,IL1B
rs705702	RAB5B	Fat	ITGB2	3.81E-04	transmembrane receptor	2.19E-04	BCL2A1,ITGA4,ITGAL,MMP9,RAC2,RUNX2,TBX21,TGFB1
rs705702	RAB5B	Fat	ITGB3	5.65E-01	transmembrane receptor	2.61E-05	BCL2L1,BIRC2,CD40LG,FOS,IL1B,ITGA2B,MMP9,PLAUR,RUNX2,SNRPA,TGFB1
rs705702	RAB5B	Fat	KIT	2.48E-01	transmembrane receptor	4.54E-03	BCL2L1,CCR2,CD53,CXCR4,IL17RA,ITGA2B,PRKCQ,PTPN6,SPP1
rs705702	RAB5B	Fat	KLRC4-KLRK1/KLRK1	1.38E-04	transmembrane receptor	3.30E-03	FASLG,KLRC4-KLRK1/KLRK1,LEF1,TCF7
rs705702	RAB5B	Fat	LEPR	8.52E-01	transmembrane receptor	3.78E-03	ADAM8,CASP8,CD5,EMR1,FOS,FYB,IL1R2,IL1RN,MBP,MMP19,PPARGC1A,RNASET2,STK17B,TGFB1
rs705702	RAB5B	Fat	SELL	1.76E-04	transmembrane receptor	1.70E-03	CXCR4,IL1B,TGFB1
rs705702	RAB5B	Fat	SELP	7.98E-01	transmembrane receptor	2.43E-04	BCL2A1,CXCL8,CXCR4,HCK,IL1B,IL1R2,PLAUR
rs705702	RAB5B	Fat	SLAMF1	3.87E-03	transmembrane receptor	9.27E-03	CXCL8,SH2D1A,TBX21
rs705702	RAB5B	Fat	TLR2	1.05E-03	transmembrane receptor	6.18E-07	APOBEC3G,CCR1,CCR2,CR1L,CXCL8,CYLD,FASLG,FPR2,IL1B,IL1RN,IRF1,ITGA2B,ITGA4,ITGB7,MMP9,NLRP12,TBX21,TGFB1,TLR2,TREM1
rs705702	RAB5B	Fat	TLR4	8.07E-01	transmembrane receptor	1.55E-05	ACPP,ATM,BCL2L1,CASP8,CXCL8,CXCR2,FASLG,IFIT1B,IL1B,IL2RB,IRF1,ISG20,LRRK2,MMP9,NLRP12,NOD2,PLEK,RBL1,RGS1,RGS14,RGS18,SLA,SPP1,TGFB1,TLR2,TREM1,TREM2,USP12
rs705702	RAB5B	Fat	TNFRSF18	9.04E-01	transmembrane receptor	5.81E-04	BCL2L1,CD247,CXCL8,MMP9,TNFRSF9
rs705702	RAB5B	Fat	TNFRSF1A	9.13E-01	transmembrane receptor	5.29E-03	ABCC5,AQP5,BIRC3,CXCL8,IL1B,MMP9,POU2AF1,SELL,TBX21,TGFA,TGFB1
rs705702	RAB5B	Fat	TNFRSF1B	4.06E-01	transmembrane receptor	6.35E-03	BCL2L1,BIRC2,CXCL8,MBP,MMP9,MSR1,SELL,TGFA
rs705702	RAB5B	Fat	TNFRSF8	6.77E-01	transmembrane receptor	2.75E-04	CCR7,CXCL8,CXCR4,FASLG,KLRC2,LCP2,NKG7,PIM2,PRF1
rs705702	RAB5B	Fat	TNFRSF9	3.80E-07	transmembrane receptor	4.55E-06	BCL2A1,BCL2L1,BIRC5,CCR6,CXCL8,IL1B,MMP9,PRF1,PTPRC
rs705702	RAB5B	Fat	TREM1	3.28E-02	transmembrane receptor	6.07E-07	CASP5,CCR7,CXCL5,CXCL8,CXCR4,DCSTAMP,FFAR2,IL1B,IL6R,IRF1,ITGAX,KCNJ2,LY9,MCOLN2,MMP19,NOD2,NRIP3,PIM2,PLAC8,RGS1,SLAMF7,SPP1,TARP,TLR2
rs705702	RAB5B	Fat	TREM2	5.11E-03	transmembrane receptor	7.15E-03	CCR7,CX3CR1,IL1B
rs705702	RAB5B	Fat	TYROBP	7.20E-01	transmembrane receptor	1.09E-04	CCR7,CXCL8,ITGAX,KLRC2,KLRD1,NOD2,SIRPB1,SPP1
rs705702	RAB5B	Fat	ABCB6	5.67E-01	transporter	1.30E-04	ALAS2,FECH,GLRX5,KLF1,SLC25A37,SLC25A39
rs705702	RAB5B	Fat	APOE	4.25E-01	transporter	3.11E-04	APBA2,C5AR1,C5AR2,CD40LG,CTSS,DCSTAMP,EMR1,FOS,IL1B,IL1RN,LIPA,MMP9,MSR1,NCF2,PRKCB,PTK2B,S100A8,S100A9,SDC4,SPP1,TGFB1
rs705702	RAB5B	Fat	BCL2	9.83E-01	transporter	6.91E-04	BCL2L1,CD5,CXCL8,FOS,GZMA,IL1B,MCL1,MMP9,PLAUR,PRF1,RBL1,SOX9
rs705702	RAB5B	Fat	HBB		transporter	7.15E-03	CXCL8,HBA1/HBA2,TGFB1
rs705702	RAB5B	Fat	Hbb-b1		transporter	3.36E-05	CCR2,CLEC7A,CXCR5,IL1B,IL2RB,IL2RG,LTB,LY86,TLR2
rs705702	RAB5B	Fat	LBP	9.15E-01	transporter	3.29E-04	CXCL8,CXCR2,IL1B,IL1RN,TLR2
rs705702	RAB5B	Fat	LDLR	3.54E-01	transporter	3.55E-03	CCR2,CD40LG,CYP27A1,IL1B,MMP9,MSR1,MSX2,RUNX2,SPP1
rs705702	RAB5B	Fat	NXF1	5.87E-01	transporter	2.12E-04	ICAM3,ITGAL,SELL
rs705702	RAB5B	Fat	RBP4	7.83E-01	transporter	1.70E-03	RARB,RBP1,TGFB1
rs705702	RAB5B	Fat	SAA1	8.32E-01	transporter	7.15E-03	CXCL8,IL1B,IL1RN
rs705702	RAB5B	Fat	SFTPA1		transporter	3.81E-06	ARRB2,CLEC1B,CXCL5,ERN1,EVI2B,FOS,HBA1/HBA2,HBG1,HBG2,HSPA6,IL1B,NAMPT,TGFB1
rs705702	RAB5B	Fat	SLC25A4	3.65E-01	transporter	1.70E-03	BCL2L1,BIRC3,MCL1
rs804279	GATA4/NEIL2	Fat	alefacept		biologic drug	3.58E-05	CD2,CD3D,CD8A,CST7,FCGR3A/FCGR3B,GNLY,IL18RAP,IL7R,KLRB1,KLRD1,NCALD,PRF1
rs804279	GATA4/NEIL2	Fat	anakinra		biologic drug	9.59E-04	ASB4,CDC42SE2,HBA1/HBA2,IL1B,IL6,SLC25A37
rs804279	GATA4/NEIL2	Fat	cyclosporin A		biologic drug	2.67E-04	ACPP,ASNS,BCL2L1,BIRC3,CCR7,CD40LG,CD44,CD6,CD8B,CDH1,CLDN4,CR2,CX3CR1,CXCR4,DGKA,EGF,ELF3,F5,FASLG,FCGR2A,GZMA,ICOS,ID3,IL1B,IL6,ITGAE,ITGAL,KLRD1,KRT16,LYN,LYPD3,NFAT5,NFE2,NOS1,PERP,PRF1,PRLR,REL,SELL,SLAMF1,SLC34A2,TBX21
rs804279	GATA4/NEIL2	Fat	enterotoxin B		biologic drug	5.28E-04	ALAS2,BNIP3L,BPGM,CCR6,CXCR4,DCAF12,FBXO2,IL1B,IL6,LY75,SLC25A37,SNCA
rs804279	GATA4/NEIL2	Fat	interferon beta-1a		biologic drug	7.92E-07	AOAH,BIRC2,CCR2,CD3D,CORO1A,CST7,CXCR4,FPR1,FYB,GBP5,GNLY,IFI6,IRF1,LILRA2,LILRB3,LTB,NCF2,NFE2,RPL36AL,SERPINA1,SNCA,TLR1
rs804279	GATA4/NEIL2	Fat	isotretinoin		biologic drug	7.18E-03	BCL2L1,CD19,ELF3,IL6,IRF1,RUNX3,S100A2,S100P,SPN,TLR2
rs804279	GATA4/NEIL2	Fat	beta-estradiol		chemical - endogenous mammalian	1.65E-07	ACPP,ADAMTS1,APAF1,AQP5,ARL4A,ARRB2,ATM,ATP1B1,BAG1,BCAS1,BCL2L1,BIRC3,BNIP3L,C8orf4,CACNA1D,CAMK4,CAPN12,CCR2,CCR4,CD44,CDH1,CFTR,CHRM1,CLDN1,CLDN4,CLDN8,CLEC4D,CRHR2,CSF3R,CXCR4,CYR61,DDR1,DMTN,DSP,EGF,ELF3,EPHA1,ERBB3,FAM84A,FASLG,FCGR2A,FMO5,FOXA1,GABRP,GAL,GALNT7,GJB2,GK,GRHL2,GYPA,HSD11B2,HTR4,ID1,IER2,IFIT1B,IFRD2,IL1B,IL1R2,IL6,IL6R,IL7R,INSIG2,IRF1,IRF6,ITGAE,KCNQ5,KLF2,KLF4,KLK11,KRT16,…
rs804279	GATA4/NEIL2	Fat	butyric acid		chemical - endogenous mammalian	6.71E-04	ADGRE5,ATP2A3,BAG1,BCL2L1,CD44,CDH1,CEACAM5,CLDN1,CXCR4,DDR1,E2F5,FFAR2,GMPS,HBA1/HBA2,HBG2,IL1B,IL6,IRF1,KLF4,KLF5,MCL1,MXD1,MYB,MYCL,MYL4,NAMPT,PAX5,PKHD1,POU2F2,PRKCB,PRLR,RBL1,S100P,SERPINB2,SLC26A2,SLC2A1,SOX9,TP53I3,TUBA4A,TXK
rs804279	GATA4/NEIL2	Fat	Ca2+		chemical - endogenous mammalian	7.07E-05	AQP5,BCL2L1,CCR2,CD19,CDH1,CXCR4,CYR61,E2F5,ELF3,FASLG,GLS,ID1,ID3,IL1B,IL6,IL6R,IRF1,KLF4,KRT10,KRT8,MXD1,MYB,NOS1,NR1D1,RUNX2,SERPINB2,SP4,TRPV6,USP15,VDR
rs804279	GATA4/NEIL2	Fat	deoxycholate		chemical - endogenous mammalian	4.98E-03	CDH1,GJB2,GJB6,GLS,IL6,MCL1,SERPINB5,TP63
rs804279	GATA4/NEIL2	Fat	ethanol		chemical - endogenous mammalian	7.84E-03	ADCY8,ADIPOR1,ALOX15B,ALOX5,BCL2L1,CAMK4,CD40LG,CXCR4,CYP3A7,DCT,DYRK1A,FASLG,HOMER2,ID1,IL1B,IL1R2,IL6,ITGAX,MBP,MYCL,NCF1,NCF2,PPARGC1A,PRF1,RAB3D,RORA,SERPINA1,SNAI1,TLR1,TLR2,TLR6
rs804279	GATA4/NEIL2	Fat	isopentenyl diphosphate		chemical - endogenous mammalian	4.39E-03	CCR2,CCR4,FCGR3A/FCGR3B,VDR
rs804279	GATA4/NEIL2	Fat	lauroylcarnitine		chemical - endogenous mammalian	3.03E-03	CLDN1,CLDN4
rs804279	GATA4/NEIL2	Fat	leukotriene D4		chemical - endogenous mammalian	2.92E-03	ADAMTS1,CDH1,CYR61,IL6,KLF2,KLF4,LOC102724428/SIK1,MCL1,RGS2
rs804279	GATA4/NEIL2	Fat	methylamine		chemical - endogenous mammalian	6.39E-04	IL1B,IL6,SLC2A1
rs804279	GATA4/NEIL2	Fat	palmitoylcarnitine		chemical - endogenous mammalian	8.76E-03	CLDN1,CLDN4
rs804279	GATA4/NEIL2	Fat	phenol		chemical - endogenous mammalian	3.03E-03	IL1B,NOS1
rs804279	GATA4/NEIL2	Fat	progesterone		chemical - endogenous mammalian	2.73E-03	ACPP,ADAMTS1,ARL4A,ATP1B1,BCL2L1,BIRC3,C9orf72,CAPRIN2,CCR2,CDH1,CFTR,CLDN4,CSF3R,CXCR4,EGF,FASLG,FMO5,FRAT2,FUT9,GAL,GJB2,HSD11B2,ID1,ID3,IL6,IL6R,ISG20,KLF5,KRT15,KRT5,KRT7,LMO7,MBP,MYB,NT5C2,NTF4,PDK3,PDZK1IP1,PFKFB3,PIM2,PRLR,PTBP3,RAB27B,S100P,SCNN1G,SRD5A1,TACSTD2,VDR
rs804279	GATA4/NEIL2	Fat	prostaglandin E2		chemical - endogenous mammalian	2.94E-04	ADAMTS1,ATP2A3,B3GALT5,BCL2L1,BIRC3,CCR4,CCR6,CCR7,CD300E,CD44,CDH1,CST7,CXCR4,CYTIP,FASLG,IL1B,IL1R2,IL2RG,IL6,IL7R,JAK3,KLRC4-KLRK1/KLRK1,MCL1,MXI1,NTF4,PDE4B,PPBP,RGS2,RUNX2,ST6GALNAC2,TBX21
rs804279	GATA4/NEIL2	Fat	spermine		chemical - endogenous mammalian	6.63E-04	IL1B,IL6,ITGAL,RUNX2,TLR2
rs804279	GATA4/NEIL2	Fat	tretinoin		chemical - endogenous mammalian	4.87E-06	ADGRE1,ADGRE2,ADGRE3,ALOX5,AMICA1,APBA2,AQP9,ASNS,ATP2A3,B3GALT5,BIRC2,BIRC3,BNIP3L,C20orf197,CASZ1,CD101,CD44,CD53,CDH1,CDKN2D,CEACAM1,CEACAM6,CFP,CFTR,CLDN1,CLDN10,CSF3R,CX3CR1,CXCR4,CYP4F3,CYR61,DSP,E2F5,ELF3,EPCAM,EPHA1,ETV1,FAM153A/FAM153B,FCAR,FFAR2,FOXA1,FRAT2,GCA,GZMA,HMGCS2,ICAM3,ID1,ID3,IFI6,IKZF1,IL1B,IL6,IL6R,IRF1,ITGA2B,ITGA4,ITGAE,ITGAL,ITGAX,KCNQ5,KLF1,KLF5,KRT14,KRT15,KRT16,KRT18,…
rs804279	GATA4/NEIL2	Fat	3-deoxy-2-octulosonic acid(2)-lipid A		chemical - endogenous non-mammalian	2.94E-03	IFIT1B,IL1B,IL6
rs804279	GATA4/NEIL2	Fat	5-O-mycolyl-beta-araf-(1->2)-5-O-mycolyl-alpha-araf-(1->1')-glycerol		chemical - endogenous non-mammalian	2.13E-04	AQP9,CCR7,CD44,CX3CR1,CXCR2,IL18RAP,IL1B,ITGB8,NAIP,NAMPT,NFKBIZ,NLRC3,PDE4B,SERPINB2
rs804279	GATA4/NEIL2	Fat	E. coli B5 lipopolysaccharide		chemical - endogenous non-mammalian	3.58E-06	ADAMTS1,BIRC2,BIRC3,CCR4,CCR6,CCR7,CD44,CSF3R,CX3CR1,CXCR2,CXCR4,IL17RA,IL18RAP,IL1B,IL1R2,IL1RAP,IL21R,IL6,IL6R,IL7R,IRF1,ISG20,ITGAL,NCF1,NCF2,NOD2,PAX5,PDE4B,PF4,SDC1,SPINT2,TLR2,TLR6
rs804279	GATA4/NEIL2	Fat	gambogic acid		chemical - endogenous non-mammalian	5.88E-03	BCL2L1,BIRC2,BIRC3,MCL1
rs804279	GATA4/NEIL2	Fat	peptidoglycan		chemical - endogenous non-mammalian	9.55E-03	CORO1A,CXCL5,CYLD,FPR2,ICAM3,IL1B,IL6,IRF1,MCL1,SELL,TLR2,VDR
rs804279	GATA4/NEIL2	Fat	salmonella minnesota R595 lipopolysaccharides		chemical - endogenous non-mammalian	2.69E-03	ARHGAP25,CXCL5,FPR1,FPR2,IFIT1B,IL1B,IL6,IRF1,MEFV,NFKBIZ,PDE4B,PSTPIP2,PTPRJ,SERPINB2,TLR2
rs804279	GATA4/NEIL2	Fat	tunicamycin		chemical - endogenous non-mammalian	7.63E-03	ABCA12,ASNS,BIRC2,BIRC3,CA6,CDH1,IL1B,IL6,KLF4,MCL1,PROM1,SLC2A1,SLC38A5,SNAI1,TG,TLR2
rs804279	GATA4/NEIL2	Fat	LY294002		chemical - kinase inhibitor	8.93E-03	ADAMTS1,ADIPOR1,BCL2L1,BIRC3,CCR2,CD44,CDH1,CDKN2D,CLDN4,CXCL5,CYR61,ERBB3,GK,IER2,IFRD2,IL1B,IL1R2,IL6,IRF1,ISG20,ITGA2B,LOC102724428/SIK1,MCL1,MXD1,MYB,PDE4B,PPBP,PTPRJ,RBL1,RBL2,RGS2,RUNX2,SATB1,SFN,SLC2A1,SNAI1,SP4,SPN,TG,TLR2
rs804279	GATA4/NEIL2	Fat	SB203580		chemical - kinase inhibitor	5.47E-03	AQP9,BST2,CEACAM1,CST7,CX3CR1,EGF,EHF,FASLG,FPR2,FYB,GK,GMPR,HBG1,HCAR3,IL1B,IL6,ISG20,ITGA4,KRT23,MXD1,NAMPT,PDE4B,PPARGC1A,REL,RNF149,RUNX2,SECTM1,SNAI1,STK17B,TLR2,VDR
rs804279	GATA4/NEIL2	Fat	staurosporine		chemical - kinase inhibitor	3.13E-03	BCL2L1,CD53,CFTR,CSF3R,FCGR2A,IL1B,IL6,KCNA3,KRT14,MCL1,NCF1,SELL,USP12,VDR
rs804279	GATA4/NEIL2	Fat	U0126		chemical - kinase inhibitor	9.20E-03	ADGRE1,APOBEC3A,BCL2L1,BIRC3,CCR2,CD40LG,CD44,CDH1,CELSR2,CFTR,CLDN4,CXCL5,CYP4F3,EGF,EHF,ELL,ETV1,GPR12,IER2,IL1B,IL1R2,IL1RAP,IL6,INPP4A,IRF1,ITGA2B,KDM6B,KLF5,MCL1,PRKCB,PTPRJ,RPS6KA1,RUNX2,SCNN1A,SERPINB2,SNAI1,SOX9,TLR2,TUBA4A
rs804279	GATA4/NEIL2	Fat	tosyllysine chloromethyl ketone		chemical - protease inhibitor	7.57E-03	CCR2,IRF1,SPN
rs804279	GATA4/NEIL2	Fat	17-alpha-ethinylestradiol		chemical drug	2.74E-06	ADGRE1,ADGRE5,AQP9,ASNS,CCR2,CCR4,CCR7,CD53,CDH1,CFP,CXCR2,DCTN2,DSC2,IL17RA,KRT14,KRT19,KRT7,PERP,SERPINB5,SFN,SLC11A1,SLC34A2,SPOCK2
rs804279	GATA4/NEIL2	Fat	4-hydroxytamoxifen		chemical drug	4.81E-03	BCL2L1,CDH1,CLDN4,EPHA1,FASLG,FOXA1,IL6,IL7R,KLRC4,KLRC4-KLRK1/KLRK1,KRT19,PAK6,S100P,SLC2A1,TMEM97,VDR
rs804279	GATA4/NEIL2	Fat	5-azacytidine		chemical drug	8.57E-03	ATM,CASP8,CD44,CDH1,CLDN1,CTNNA1,IFI6,ITGAL,KRT17,MCL1,PRF1,RUNX3,SOX9,TACSTD2,TP73
rs804279	GATA4/NEIL2	Fat	alendronic acid		chemical drug	6.03E-03	EPHB1,EPHB3,ID1,IL1B,IL6
rs804279	GATA4/NEIL2	Fat	BBI608		chemical drug	8.13E-03	ATM,CD44,DDR1,EGF,EPCAM,ID1,ITGA4,KLF4,WWC1
rs804279	GATA4/NEIL2	Fat	bortezomib		chemical drug	1.82E-03	ALAS2,BCL2L1,BIRC2,BIRC3,BNIP3L,BPGM,CASP8,CCR6,CXCR4,DCAF12,ERN1,FASLG,FBXO2,FCMR,IL1B,IL6,MAX,MCL1,MS4A1,SDC1,SLC25A37,SNCA,TRAF4
rs804279	GATA4/NEIL2	Fat	bryostatin 1		chemical drug	3.94E-04	BIRC3,CXCR4,IL1B,IL2RG,IL6,MS4A1,TBX21
rs804279	GATA4/NEIL2	Fat	camptothecin		chemical drug	6.92E-08	ANO9,APAF1,ARAP2,ARL4A,ARRB2,ATM,BCL11A,BCL2L1,BIRC2,BIRC3,BLK,BNIP3L,CASP8,CD47,CD48,CD53,CEACAM4,CXCR2,DNAH17,F5,FASLG,FCAR,FPR1,H3F3A/H3F3B,HCAR3,ID1,ID3,IL17RA,IL1B,IL1RAP,IL6,INPP4A,IRF1,LILRA1,LILRB2,LOC102724788/PRODH,LY75,MARK2,MBOAT7,MCL1,MYB,P2RY10,PERP,PIK3CD,PLAC8,PPP3CA,PSD4,PSTPIP1,RBL1,RGS14,RSRP1,SDC1,SERPINB2,SFN,SORL1,STK17B,TACSTD2,TBC1D31,TLK1,TLR2,TLR6,TP53I3,TP73,TRAF4,TUBA4…
rs804279	GATA4/NEIL2	Fat	cis-urocanic acid		chemical drug	6.03E-03	ADAMTS1,CLDN1,IL6,NCF2,SERPINB2
rs804279	GATA4/NEIL2	Fat	CpG oligonucleotide		chemical drug	8.38E-03	CD40LG,CLEC4D,CLEC4E,FASLG,IFI6,IL1B,IL6,ITGAX,LYN,MCL1,NFKBIZ,RASSF4,SDC1,TLR2
rs804279	GATA4/NEIL2	Fat	cyclophosphamide		chemical drug	7.18E-03	CASP8,CD44,ELF3,FCGR2A,IL1B,IL1R2,IL6,KAT5,SLC34A2,SOX9
rs804279	GATA4/NEIL2	Fat	dactolisib		chemical drug	3.69E-06	CDH1,CXCL5,ERBB3,MCL1,NRG1,RICTOR,SNAI1
rs804279	GATA4/NEIL2	Fat	daunorubicin		chemical drug	5.24E-03	ABCA7,BCL2L1,CFTR,IL1B,IL6,MCL1
rs804279	GATA4/NEIL2	Fat	decitabine		chemical drug	3.56E-07	ALOX5,APAF1,B3GALT5,BIRC3,CASP8,CASZ1,CCR2,CCR6,CCR7,CD226,CD44,CD8A,CDC42BPG,CDH1,CDKN2D,CEACAM6,CFTR,COL7A1,CX3CR1,CXCR1,CXCR4,CYP3A7,EHF,FECH,HMGCS2,HRASLS,IL1B,IL6,IL7R,IPCEF1,ITGA4,KLF4,KRT15,KRT16,KRT18,KRT7,KRT8,MSL3,REL,RUNX3,S100A2,SELL,SERPINB5,SFN,SLC4A10,SNAI1,SPINT2,TFAP2A,TNFRSF10C,TNFRSF9,TP63,TP73,TRIM10,TUBA4A
rs804279	GATA4/NEIL2	Fat	dexamethasone		chemical drug	2.99E-05	ADAMTS1,ALOX15B,AQP5,ARRB2,ASNS,ATF7IP2,ATP1B1,BAG1,BCL2L1,BIRC2,BIRC3,BNIPL,C8orf4,C9orf72,CARS,CCR2,CD3D,CD3E,CD44,CD47,CD8B,CEACAM1,CEACAM5,CEACAM6,CEACAM7,CHAD,CLEC7A,COL7A1,CPA4,CR2,CX3CR1,CXCR1,CXCR4,CYP3A7,CYR61,DCT,DNER,EGF,EPB41,EPHA1,ERN2,FASLG,FMNL1,GAL,GZMA,HNRNPH1,HOMER2,HSD11B2,HSPA6,ICAM3,ID1,IER2,IFIT1B,IL1B,IL1R2,IL6,IL6R,IL7R,IRF1,ISG20,ITGA4,JAK3,KCNJ15,KIF14,KRT17,KRT7,KRT8,LR…
rs804279	GATA4/NEIL2	Fat	dexamethasone phosphate		chemical drug	8.89E-03	CXCR4,ID3,IL1B,IL6,SOX9
rs804279	GATA4/NEIL2	Fat	diacerein		chemical drug	8.76E-03	IL1B,IL6
rs804279	GATA4/NEIL2	Fat	doxorubicin		chemical drug	7.70E-04	ABCA7,ADAMTS1,APAF1,ASNS,ATM,BCL2L1,BIRC2,BIRC3,BNIP3L,CASP8,CD44,CLDN4,CYR61,ELF3,FASLG,ID1,IL1B,IRF1,KLRC4-KLRK1/KLRK1,KRT18,LOC102724788/PRODH,MCL1,PMEPA1,RBL1,RBL2,SERPINB5,SFN,SLC2A1,SLC34A2,SNAI1,SOX9,TFAP2A,TNFRSF10C,TP53I3,TP63,TP73
rs804279	GATA4/NEIL2	Fat	ethylenediaminetetraacetic acid		chemical drug	4.39E-03	CXCR1,CXCR2,IL1B,SELPLG
rs804279	GATA4/NEIL2	Fat	fluticasone		chemical drug	6.61E-04	ALOX15B,ALOX5,AQP9,ARHGAP25,CLEC12A,CXCL5,FCN1,GAL,GBP5,GJB2,IL1B,IL1R2,IL6,NAMPT,PLAC8,PPARGC1A,SERPINA1,SERPINB2,SIGLEC10,SLAMF1,ZCCHC6
rs804279	GATA4/NEIL2	Fat	genistein		chemical drug	3.64E-03	ACPP,ALOX5,AP3B2,ARSG,ATP6V0A4,ATP6V1B1,BCL2L1,C16orf54,CCR2,CD44,CFTR,CX3CR1,CXCR1,CXCR2,FASLG,FCMR,GJB2,GLCE,GRK6,ID1,IL1B,IL6,KLRD1,KRT14,LCP2,MAP3K1,MYB,PFKFB4,PRLR,RASGRP1,RUNX2,SIGLEC10,SLC11A1,STK17B,VDR
rs804279	GATA4/NEIL2	Fat	ginkgolide B		chemical drug	7.67E-03	CD40LG,FASLG,IL6,PF4
rs804279	GATA4/NEIL2	Fat	ibudilast		chemical drug	7.57E-03	IL1B,IL6,NTF4
rs804279	GATA4/NEIL2	Fat	indomethacin		chemical drug	1.53E-03	ADAM8,ADAMTS1,ALOX5,ASNS,BCL2L1,BIRC3,CD40LG,CD44,CDH1,CLDN1,CLDN4,CXCR4,ELF3,FCGR2A,FGF18,IL1B,IL6,KRT8,NOS1,PRLR,PROM1,SDC1,SELL,SLC34A2,VDR
rs804279	GATA4/NEIL2	Fat	lipopolysaccharide		chemical drug	1.13E-09	ADGRE1,ALOX5,APOBEC3A,AQP5,BCL2L1,BIRC2,BIRC3,CALML5,CASP5,CASP8,CCR2,CCR4,CCR6,CCR7,CD160,CD300LF,CD37,CD3E,CD40LG,CD44,CD48,CD53,CD8A,CEACAM1,CFP,CFTR,CLDN1,CLEC4D,CLEC4E,CLEC7A,COL9A1,CORO1A,COX7A1,CR1L,CR2,CRHR2,CSF3R,CX3CR1,CXCL5,CXCR1,CXCR2,CXCR4,CYR61,CYTIP,ELF3,ERN1,FASLG,FFAR2,FOXA1,FPR1,FPR2,FYB,GBP5,GCA,GJB2,GK,GLS,GZMA,GZMH,HCAR3,HCK,HMGCS2,HSH2D,ID3,IFI6,IFIT1B,IL17RA,IL18RAP,IL1B,IL…
rs804279	GATA4/NEIL2	Fat	mefenamic acid		chemical drug	3.03E-03	BCL2L1,SELL
rs804279	GATA4/NEIL2	Fat	methylprednisolone		chemical drug	6.12E-04	ARL4A,ASNS,ATP1B1,CACNA1D,CD44,CDH1,CYP4F3,DSC2,DSG3,FCGR2A,FOXA1,HAL,ID1,ID3,IL1B,IL6,IL6R,INPP4A,IRF1,ITGAE,IVNS1ABP,KLK11,KRT10,KRT15,KRT19,LAD1,MAP3K1,MAX,MYO1G,NAA15,NGEF,PRSS8,PTPRC,RBL2,RGS2,SCEL,SDC1,SERPINA1,SLC39A1,SLC4A11,SOSTDC1,SPTBN2,SULT1B1,TACSTD2,TC2N,TLR2,TRIM29,TUBA4A
rs804279	GATA4/NEIL2	Fat	mifepristone		chemical drug	4.20E-03	BCL2L1,CASP8,CCR2,CEACAM1,CFTR,CTNNA1,EPCAM,EPHB3,FASLG,GAL,IL1B,IL6,ITGA4,JAK3,KLF4,KRT6B,MYB,OXTR,PADI2,PAX9,PFKFB3,RBL1,RGS2,RUNX2,SLC2A1,SNAI1,VDR
rs804279	GATA4/NEIL2	Fat	minocycline		chemical drug	3.84E-04	ADGRE1,ALOX5,CASP8,CCR2,IL1B,IL6,IL6R,ITGAX,KCNA3,MBP,NOS1
rs804279	GATA4/NEIL2	Fat	mitoxantrone		chemical drug	7.37E-03	FASLG,IL1B,IL6,MCL1,TP63
rs804279	GATA4/NEIL2	Fat	mycophenolic acid		chemical drug	2.71E-06	BIRC3,C1orf116,CLDN1,CXCL5,CXCR4,CYR61,DAPP1,ID3,IL1B,IL6,KRT17,KRT19,KRT6B,MGAM,MYBL1,RUNX2,SERPINB2
rs804279	GATA4/NEIL2	Fat	paclitaxel		chemical drug	7.25E-03	ADGRE1,APOBEC3A,BCL2L1,BIRC3,CD44,CD53,CELSR2,CYP4F3,ELL,ETV1,GPR12,IER2,IL1B,IL1RAP,IL6,INPP4A,KDM6B,LCP2,MAP3K1,MCL1,RPS6KA1,SERPINB2,SLC12A2,TFAP2A,TUBA4A,TUBB1
rs804279	GATA4/NEIL2	Fat	phorbol myristate acetate		chemical drug	1.34E-06	ABCA7,ADAM8,ADAMTS1,ALOX15B,ATM,BCL2L1,BIRC3,BNIP3L,CCR2,CCR7,CD40LG,CD44,CDH1,CDKN2D,CFTR,CLDN1,CLEC12B,CR2,CXCR2,CXCR4,CYR61,DCD,DSG3,EGF,EN1,FASLG,FFAR2,FUT9,GABRP,GAL,GLS,HSH2D,ICOS,ID1,ID3,IKZF3,IL1B,IL20RA,IL2RG,IL6,IL6R,IL7R,IRF1,ITGA2B,ITGAL,ITGAX,JAK3,KAT2B,KLF2,KLF4,KLF5,KRT10,LTB,MCL1,MEFV,NCF1,NEIL3,NFAT5,PAX5,PF4,POU2AF1,POU2F2,PPBP,PRKCB,PRKCQ,PRKCZ,PTPRJ,RASGRP1,REL,RGS2,RHOH,SCNN1…
rs804279	GATA4/NEIL2	Fat	pirenzepine		chemical drug	8.76E-03	CHRM1,NOS1
rs804279	GATA4/NEIL2	Fat	prednisolone		chemical drug	7.73E-03	AGO2,ATG16L2,BAG1,BCL2L1,BIRC2,BIRC3,CASP8,CD40LG,CXCR4,EVA1A,GK,IL1B,IL6,ISG20,ITGA4,LIMK2,LOC102724428/SIK1,MCL1,PIM2,SNCA,TP73,TUBA4A
rs804279	GATA4/NEIL2	Fat	rifampin		chemical drug	3.28E-03	C9orf72,CARS,CEACAM5,CEACAM6,CEACAM7,CYP3A7,EPHA1,FMO5,IL1B,KIF14,MYB,NEIL3,PADI2,SKA3,STIL,TLR2,ZNF107
rs804279	GATA4/NEIL2	Fat	ritonavir		chemical drug	5.32E-03	C9orf72,CARS,CEACAM5,CEACAM6,CEACAM7,EPHA1,IL1B,IL6,KIF14,MYB,NEIL3,PADI2,SKA3,STIL,ZNF107
rs804279	GATA4/NEIL2	Fat	tacrolimus		chemical drug	9.98E-04	CD48,CD6,CD8B,CXCR4,ETV1,F5,FASLG,GZMA,HOMER2,ID3,IL1B,KLRC4-KLRK1/KLRK1,KLRD1,NFAT5,NOS1,PRF1,PROM1,PTPRJ,RUNX2,SELL,SLAMF1,TMEM100
rs804279	GATA4/NEIL2	Fat	teriflunomide		chemical drug	2.21E-03	CASP8,FASLG,IL1B,IL6
rs804279	GATA4/NEIL2	Fat	tributyrin		chemical drug	1.84E-06	ATP2A3,BIRC3,C1orf116,CLDN1,CXCL5,CXCR4,CYR61,DAPP1,ID3,IL1B,IL6,KRT17,KRT6B,MYBL1,SERPINB2
rs804279	GATA4/NEIL2	Fat	trichostatin A		chemical drug	9.95E-05	ADAMTS1,ADGRE1,APAF1,BAG1,BCL2L1,CA6,CCR7,CD40LG,CD44,CDC42BPG,CDH1,CDKN2D,CLDN1,CLDN10,CSF3R,CXCR4,CYP3A7,ELF3,FASLG,GRHL2,GRIA2,HBA1/HBA2,HBG2,HMGCS2,HSD11B2,ID1,ID3,IKZF1,IL1B,IL6,IPCEF1,IRF1,KRT6B,MNDA,MXD1,OXTR,PAX5,RCAN3,REL,RUNX2,RUNX3,SATB1,SCNN1A,SCNN1G,SDC1,SERPINB5,SLC26A2,SLC2A1,SPIB,SPN,TLR2,TMPRSS2,TP63
rs804279	GATA4/NEIL2	Fat	trifluoperazine		chemical drug	1.47E-03	CHRM1,NOS1,PROM1,SELL
rs804279	GATA4/NEIL2	Fat	troglitazone		chemical drug	1.85E-03	ABCA12,ACSL6,ADIPOR1,BCL2L1,BIRC3,C9orf72,CARS,CDH1,CEACAM5,CEACAM6,CEACAM7,COX7A1,CXCL5,CYP3A7,DGKA,EPHA1,HBA1/HBA2,IL1B,IL6,KIF14,KLF4,KRT14,LOC102724788/PRODH,MCL1,MYB,NCF1,NEIL3,PADI2,PPARGC1A,SDC1,SERPINB5,SKA3,SLC2A1,STIL,ZNF107
rs804279	GATA4/NEIL2	Fat	UCN-01		chemical drug	1.98E-03	BAG1,BCL2L1,IL1B,MCL1,PRKCQ,TP73
rs804279	GATA4/NEIL2	Fat	vemurafenib		chemical drug	5.88E-03	DCT,IL1B,IL6,PRF1
rs804279	GATA4/NEIL2	Fat	vorinostat		chemical drug	2.41E-03	ADAMTS1,APAF1,ATP2A3,BCL2L1,BIRC2,BIRC3,CASP8,CDH1,IL1B,IL6,IRF1,KLF1,MCL1,MYB,NFE2,RUNX2,TP73,TRAF4
rs804279	GATA4/NEIL2	Fat	12-(3-adamantan-1-yl-ureido) dodecanoic acid		chemical reagent	2.79E-03	BCL2L1,BIRC3,CASP8,CD40LG,CIDEB,FASLG,MCL1,TP63,TP73,TRAF4
rs804279	GATA4/NEIL2	Fat	ATP-gamma-S		chemical reagent	1.01E-03	CCR7,CD300E,CD8A,CST7,CXCR4,IL1R2,IL6,IL7R,NCF2,PPBP,TLR1
rs804279	GATA4/NEIL2	Fat	butyl N-[3-[4-(imidazol-1-ylmethyl)phenyl]-5-(2-methylpropyl)thiophen-2-yl]sulfonylcarbamate		chemical reagent	1.53E-03	FASLG,IL1B,IL6
rs804279	GATA4/NEIL2	Fat	galactosylceramide-alpha		chemical reagent	2.14E-04	CD40LG,FASLG,ICOS,IL1B,IL6,IRF1,REL,RNF128,TNFRSF9
rs804279	GATA4/NEIL2	Fat	hexaarginine-neomycin B conjugate		chemical reagent	3.03E-03	CD8A,CXCR4
rs804279	GATA4/NEIL2	Fat	ionomycin		chemical reagent	1.05E-03	B3GAT1,BCL2L1,CD40LG,CLDN4,DGKA,FASLG,FGF18,ICOS,IKZF1,IL6,ITGAL,NFAT5,PAX5,POU2AF1,PRKCZ,PTPRJ,RGS2,TBX21,TLE4,TLR2
rs804279	GATA4/NEIL2	Fat	MALP-2s		chemical reagent	1.98E-03	CYLD,IL1B,IL6,MCL1,SLAMF1,TLR2
rs804279	GATA4/NEIL2	Fat	methylselenic acid		chemical reagent	6.66E-04	ACPP,ADAMTS1,BIRC2,BIRC3,CAMK2N1,CAMK4,CD44,CDKN2D,CORO1A,E2F5,ELF3,FOXA1,ID1,ID3,IGSF3,IRF1,KIF20B,KLF4,MCL1,MXD1,POLE2,PPM1A,SERPINB5,TLR2,TMPRSS2,TUBA4A,ZNF217
rs804279	GATA4/NEIL2	Fat	metribolone		chemical reagent	5.92E-03	ACPP,ADAMTS1,AKNA,ATP1B1,BRIP1,C1orf116,CXCR4,ETV1,FPR1,HOMER2,IL6,KAT5,KRT18,NCOA2,PART1,PMEPA1,S100P,TMPRSS2,TRIM36,TRPS1
rs804279	GATA4/NEIL2	Fat	Ni2+		chemical reagent	8.89E-03	ASNS,BIRC3,CXCL5,IL6,LTB
rs804279	GATA4/NEIL2	Fat	Pam3-Cys-Ser-Lys4		chemical reagent	2.74E-07	ADGRE5,CASP8,CCR2,CCR7,CD40LG,CLDN1,CXCR1,CXCR2,CYLD,FCGR2A,IL1B,IL6,IRF1,ITGA4,LTB,MCL1,NAMPT,NFE2,NFKBIZ,RGS2,TLR1,TLR2
rs804279	GATA4/NEIL2	Fat	poly rI:rC-RNA		chemical reagent	7.26E-03	BIRC2,BIRC3,BST2,CCR7,CD40LG,CD44,CD47,CDC14A,CLEC7A,CXCR4,ELF3,FASLG,FPR1,IFIT1B,IL1B,IL2RG,IL6,IRF1,ISG20,ITGAX,KLF4,KRT19,LTB,LYN,NAMPT,PARG,PRKCQ,PTPRJ,RGS2,SLAMF1,TG,TLR1,TLR2,TLR6,TP53I3
rs804279	GATA4/NEIL2	Fat	pyrrolidine dithiocarbamate		chemical reagent	5.06E-03	BCL2L1,BIRC3,CCR2,CFTR,CXCL5,CXCR4,IL1B,IL6,IRF1,PRF1,SLC2A1,SOX9,TLR2
rs804279	GATA4/NEIL2	Fat	SB-431542		chemical reagent	5.18E-04	CCR2,CD44,CDH1,EOMES,GAL,GJB2,GJB6,ID1,IL1R2,IL1RAP,KRT18,RUNX2,SERPINB2
rs804279	GATA4/NEIL2	Fat	(R)-limonene		chemical toxicant	2.94E-03	CD40LG,IL1B,IL6
rs804279	GATA4/NEIL2	Fat	1,10-phenanthroline		chemical toxicant	2.21E-03	CXCR1,CXCR2,FASLG,SPN
rs804279	GATA4/NEIL2	Fat	ferric nitrilotriacetate		chemical toxicant	2.94E-03	BCL2L1,ID3,KLF4
rs804279	GATA4/NEIL2	Fat	fisetin		chemical toxicant	6.20E-03	BCL2L1,BIRC2,BIRC3,CDH1,FASLG,MCL1
rs804279	GATA4/NEIL2	Fat	naphthalene		chemical toxicant	1.53E-03	DSG3,EGF,KRT14
rs804279	GATA4/NEIL2	Fat	Salmonella enterica serotype abortus equi lipopolysaccharide		chemical toxicant	4.49E-04	ASNS,ATP1B1,BIRC3,CASP5,CCR7,CXCL5,FFAR2,GJB2,HS3ST3B1,IL1B,IL6,IL7R,IRF1,NFKBIZ,PIM2,PLAC8,RHOH,SERPINB2,SLAMF1,TARP,TIFA
rs804279	GATA4/NEIL2	Fat	satratoxin G		chemical toxicant	8.76E-03	IL1B,IL6
rs804279	GATA4/NEIL2	Fat	tetrachlorodibenzodioxin		chemical toxicant	1.17E-05	APAF1,ASNS,BACH2,CACNA1D,CAMK2N1,CDKN2D,CEACAM4,CRLF3,CYP3A7,CYR61,DCTN2,DSC2,EGF,EPHB1,ERBB3,ESRRG,FASLG,IL1B,IL6,INSIG2,ITGAL,ITGAX,KCNA3,KLF2,KRT14,KRT19,KRT7,MEGF10,MYB,NCF4,PDE4B,PERP,PF4,PPBP,SDC1,SERPINB2,SERPINB5,SFN,SLC2A1,SPOCK2,TP73
rs804279	GATA4/NEIL2	Fat	thapsigargin		chemical toxicant	2.34E-03	ABCA12,ADIPOR1,ASNS,BIRC2,BIRC3,CDH1,CLDN4,IER2,IL1B,IL6,ITGA4,KLF4,MCL1,SFN,SLC38A5,SNAI1,TG,TLR2,TMEM100
rs804279	GATA4/NEIL2	Fat	triphenyltin		chemical toxicant	8.76E-03	IL1B,IL6
rs804279	GATA4/NEIL2	Fat	BCR (complex)		complex	6.37E-05	BCL2L1,CCR6,CCR7,CD300A,CD44,CD5,CXCR4,HSH2D,ITGA4,KLF4,LCK,MCL1,POU2AF1,POU2F2,PTPN22,SELL,SLC2A1,TLR10
rs804279	GATA4/NEIL2	Fat	CaMKII		complex	5.48E-04	BIRC3,CD44,IL1B,IRF1,PRKCZ,SOX9
rs804279	GATA4/NEIL2	Fat	CD3		complex	6.70E-11	ACPP,ATM,BCL2L1,BIRC3,BST2,CASP8,CCR2,CCR4,CCR6,CD2,CD226,CD247,CD3E,CD40LG,CD44,CD5,CD53,CD8A,CD8B,CEACAM1,CORO1A,COX7A1,CTSW,CXCR4,DOCK2,DYRK1A,ELF5,EOMES,EPHB1,FASLG,FYB,GFI1,GZMA,HBG1,HNRNPR,HOMER2,ICOS,ID3,IFRD2,IL1B,IL1RAP,IL21R,IL2RG,IL6,IL7R,IRF1,ITGA4,JAK3,KRT14,LCK,LEF1,LYN,NAIP,NAMPT,NFAT5,NOS1,PDE4B,PLA2R1,PRDX4,PRF1,PTPN22,PTPRC,PTPRJ,REL,RHOH,RNF128,RORA,SELPLG,SH2D2A,SORL1,TBX21,TC…
rs804279	GATA4/NEIL2	Fat	Cg		complex	9.68E-03	ACPP,ADAMTS1,BCL2L1,CAMK4,CDH1,CXCR4,EPHA7,FAM3D,FASLG,FZD1,GAL,GJB2,HSD11B2,IL1B,IL1R2,IL6,ITGA4,KCNQ5,KLF4,MCL1,MEGF10,MYCL,OXTR,PFKFB3,PRLR,RGS2,RORA,RUNX2,SDC1,TENM4
rs804279	GATA4/NEIL2	Fat	IgG		complex	3.16E-05	ALDH3B2,ATP1B1,BCL2L1,CLDN4,DSG3,DSP,EFNA3,FCGR2A,IER2,IL1B,IL6,ITGB8,KLK11,KRT10,KRT15,KRT16,KRT18,LY9,MS4A1,PRSS8,SPINT1,TACSTD2,TRIM29
rs804279	GATA4/NEIL2	Fat	IgG2a		complex	4.93E-03	BCL2L1,IL1B,IL6
rs804279	GATA4/NEIL2	Fat	IL12 (complex)		complex	9.17E-15	ADGRE1,BCL2L1,CCR2,CCR4,CCR6,CCR7,CD226,CD244,CD40LG,CD44,CDH1,CEACAM1,CYTIP,EOMES,FASLG,GCNT2,GZMA,ICOS,IFIT1B,IL18RAP,IL1B,IL6,IL7R,IRF1,ISG20,ITGA4,ITGAE,ITGAL,KLRB1,KLRC1,KLRC4-KLRK1/KLRK1,KLRD1,LTB,PLAC8,PRF1,SELL,SELPLG,SERPINB5,SH2D1A,TBX21,TLR2,TNFRSF9,TXK
rs804279	GATA4/NEIL2	Fat	IL23		complex	3.09E-03	CCR2,CCR6,ICOS,IL6,RORA,TBX21,TLR2
rs804279	GATA4/NEIL2	Fat	Immunoglobulin		complex	1.24E-11	ADIPOR1,ALAS2,AQP9,BCL2L1,CCR2,CCR6,CD40LG,CD44,CDH1,CXCL5,CXCR1,CXCR2,DGKA,FCGR2A,FCGR3A/FCGR3B,FPR1,GMPR,HAL,HCK,HSPA6,ICOS,IL1B,IL6,IRF1,ITGAE,ITGAX,KLF4,KLRC1,KLRD1,LILRB2,LILRB3,NAIP,NAMPT,NCF2,NOS1,PAX5,RGS2,RNF128,SLC11A1,SLC25A37,TBX21,TLR2
rs804279	GATA4/NEIL2	Fat	NFkB (complex)		complex	3.25E-06	ADGRE1,AQP5,BCL11A,BCL2L1,BIRC2,BIRC3,CASP8,CCR2,CCR7,CD40LG,CD44,CDH1,CDH22,CFTR,CLEC4E,CST7,CXCL5,CXCR4,CYLD,CYR61,EHF,ELF3,EOMES,EPCAM,FASLG,FPR2,ICOS,IL1B,IL6,IL7R,IRF1,ITGAL,ITGB8,KDM6B,KLF3,KRT17,KRT19,KRT6B,LTB,MCL1,MYBL1,NAMPT,NCF2,NFKBIZ,NLRP12,NOS1,NR1D1,NUAK2,PIM2,POU2F2,REL,SELPLG,SERPINB2,SLC22A4,SLC2A1,SPIB,TLR2,TNFRSF10C,TNFRSF9,VSNL1
rs804279	GATA4/NEIL2	Fat	Pka		complex	6.13E-03	CAMK4,CCR7,CD44,DCT,IFI6,IL6,IRF1,NCF1,NCOA2,OXTR,PDE4B,POU2AF1,PRKCZ,RGS2,SOX9
rs804279	GATA4/NEIL2	Fat	TCR		complex	4.06E-12	BCL2L1,BIRC3,BTLA,CCR2,CCR4,CCR6,CCR7,CD40LG,CD44,CD5,CD6,CD8B,CDH1,CXCR4,CYTIP,EOMES,F5,FASLG,GFI1,GZMA,ICOS,ID3,IFI6,IL6,IL7R,IRF1,ISG20,KCNK5,KLF2,LCK,LCP2,MCL1,PIK3CD,PRF1,PTK2B,PTPRC,RASGRP1,REL,RNF128,SELL,SLAMF1,SLC2A1,TBX21,TLR10,TXK,UNC13D,VAV1,VDR,ZAP70
rs804279	GATA4/NEIL2	Fat	CCL11		cytokine	1.95E-03	BCL2L1,CCL28,CCR2,CXCL5,CXCR1,FASLG,HCAR3,IL6,PPBP
rs804279	GATA4/NEIL2	Fat	CD40LG	3.611	cytokine	2.96E-04	BCL2L1,BIRC2,BIRC3,CCR2,CCR7,CD207,CD40LG,CD44,CD8A,CFP,CXCL5,CXCR4,CYTIP,DAPP1,FASLG,ID3,IFI6,IL1B,IL1RAP,IL21R,IL6,IL7R,IRF1,ITGA4,KIF2A,LTB,MCL1,NAMPT,REL,RGS2,RUNX3,SELL,SELPLG,SEMA4D,SLAMF1,STK4,TRAF4,ZAP70
rs804279	GATA4/NEIL2	Fat	CSF2	-3.366	cytokine	6.69E-07	ADAM8,ADGRE5,ALOX5,APAF1,ATM,BCL2L1,BIRC3,CARD11,CCR7,CD207,CD40LG,CD8A,CDH1,CEACAM1,CLEC7A,CXCR4,EPCAM,FAM65B,FFAR2,FPR2,GK,HCAR3,ICOS,ID3,IL1B,IL6,ITGA4,ITGAE,ITGAX,KLF1,LTB,LY75,LY9,MCL1,MYB,NFE2,NUAK2,PDE4B,PIM2,PROK2,PTK2B,RHOH,SKA3,TARP,TIFA,TLR1,TLR2,TNFRSF9,TRIP13,VDR,VTCN1
rs804279	GATA4/NEIL2	Fat	CSF3	-4.701	cytokine	1.24E-06	ADGRE1,BCL2L1,BIRC3,CCR7,CD300LF,CD44,CSF3R,CX3CR1,CXCL5,CXCR4,FPR1,GFI1,GNLY,GZMH,IL6,JAK3,KLRC1,KLRC2,LTB,PRKCB,PROK2,PYHIN1,S100P,SELL,TLR2,YPEL3
rs804279	GATA4/NEIL2	Fat	CXCL12	-0.766	cytokine	8.53E-03	BCL2L1,CD3G,CD40LG,CD44,CD47,CDH1,CXCR4,ID1,IL1B,IL6,IRF6,ITGAL,ITGAX,LCP2,RUNX2,RUNX3,TNFRSF10C,TNNC1
rs804279	GATA4/NEIL2	Fat	CXCL14	-0.934	cytokine	8.76E-03	CDH1,NOS1
rs804279	GATA4/NEIL2	Fat	CXCL5	4.092	cytokine	2.94E-03	CDH1,ITGAL,SNAI1
rs804279	GATA4/NEIL2	Fat	CXCL8	2.339	cytokine	5.92E-03	BCL2L1,CD44,CR1,CXCR1,CXCR2,FASLG,IL1B,ITGAL,ITGAX,SELL
rs804279	GATA4/NEIL2	Fat	EPO		cytokine	9.99E-04	ALAS2,ANK1,APOBR,BCL2L1,BNIP3L,CA1,CXCR4,FASLG,FECH,FPR1,GYPA,HBA1/HBA2,HBG2,IL6,ITGA4,KAT2B,KLF1,MCL1,MYB,NFE2,PIK3IP1,PRKCB,PRKCQ,PRKCZ,RNF128,SLC4A1,STRADB,TFAP2C,TUBB1
rs804279	GATA4/NEIL2	Fat	FLT3LG	-0.327	cytokine	1.95E-03	ADGRE5,CCR7,CD19,CD3D,CD3G,IL7R,PAX5,PTPRC,SPN
rs804279	GATA4/NEIL2	Fat	IFNA2		cytokine	9.27E-03	ADGRE1,ALOX5,BST2,CEACAM1,FAM134A,HSH2D,HSPA6,IFI6,IL1B,IL6,IRF1,ISG20,LILRB2,LYN,RBL1,RBL2,SDC1,SH2D1A,SP110,TBX21,ZBP1
rs804279	GATA4/NEIL2	Fat	IFNG	3.681	cytokine	8.84E-07	AQP9,ARAP2,ASNS,ATP1B1,BCL2L1,BIRC2,BRIP1,BST2,CAMK4,CASP5,CASP8,CCL28,CCR2,CCR6,CD2,CD40LG,CD44,CDH1,CDH22,CEACAM1,CEACAM5,CELSR2,CFTR,CLEC2D,CLEC4E,CORO1A,CX3CR1,CXCR4,CYLD,DCT,E2F5,EGF,EHF,FASLG,FCGR2A,FCGR3A/FCGR3B,FCN1,FECH,FPR2,FZD1,GBP5,GJB2,GLS,GMPR,GPR12,HCAR3,HCK,ID1,IER2,IFI6,IL17RA,IL18RAP,IL1B,IL6,IL6R,IL7R,IRF1,ISG20,ITGAL,JAK3,KLF2,KLF4,KLRC4-KLRK1/KLRK1,KRT14,KRT15,KRT17,KRT19,LAT…
rs804279	GATA4/NEIL2	Fat	IL10	-3.165	cytokine	1.52E-08	ARAP2,BCL2L1,CASP8,CCR2,CCR4,CCR6,CCR7,CD2,CD44,CDKN2D,CEACAM1,CLEC7A,CR1,CR1L,CTSE,CX3CR1,CXCL5,CXCR4,EHF,FASLG,FCGR2A,FCGR3A/FCGR3B,FPR1,GZMA,HCAR3,IL17RA,IL1B,IL1R2,IL6,IL7R,IRF1,ITGA4,ITGAE,ITGAL,KLRC4-KLRK1/KLRK1,KLRD1,LILRB2,LY75,MEFV,NOD2,PDE4B,SELL,SELPLG,SERPINB2,SLAMF1,TLR2,VTCN1
rs804279	GATA4/NEIL2	Fat	IL13		cytokine	9.79E-04	AMPD2,ARNTL2,BCL2L1,BIRC2,CASP8,CD101,CD247,CD37,CD44,CD48,CLEC4E,CLEC7A,CXCL5,CXCR2,CXCR4,FCGR2A,FPR2,HOMER2,IL1B,IL1R2,IL6,KCNJ15,KRT16,LILRB2,LILRB3,MAP3K7CL,MCL1,NFE2,PPARGC1A,SERPINA1,SNCA,SPDEF,SPINT1,SPINT2,TLR1,TRPS1
rs804279	GATA4/NEIL2	Fat	IL15	0.695	cytokine	2.38E-12	BCL2L1,CCR2,CD160,CD2,CD226,CD244,CD40LG,CD44,CD5,CD53,CD8A,CD8B,CDH1,CEACAM1,CORO1A,CTSW,CX3CR1,CXCR4,DYRK1A,EOMES,EPHB1,FASLG,FCGR3A/FCGR3B,FYB,GNLY,ICOS,IL18RAP,IL1RAP,IL21R,IL2RG,IL6,IL7R,IRF1,KLRB1,KLRC1,KLRC4-KLRK1/KLRK1,KLRD1,LCK,LEF1,LYN,MCL1,PDE4B,PPARGC1A,PRDX4,PRF1,PTPRC,PTPRJ,SELL,SELPLG,SORL1,TBX21,TCF7,TLR2,TNFRSF10C,TNFRSF9,VDR
rs804279	GATA4/NEIL2	Fat	IL18	-1.244	cytokine	5.61E-05	BCL2L1,CCR4,CCR7,CD226,CD244,CD40LG,CD44,CDH1,FASLG,FCGR3A/FCGR3B,IL18RAP,IL1B,IL6,IRF1,KLRC4-KLRK1/KLRK1,NFKBIZ,PRF1,SELL,TBX21,TXK
rs804279	GATA4/NEIL2	Fat	IL1B	3.231	cytokine	3.14E-04	ACPP,ADAM8,ADAMTS1,BCL2L1,BIRC2,BIRC3,CCL28,CCR2,CCR6,CCR7,CD40LG,CD44,CDH22,CFTR,CX3CR1,CXCL5,CXCR1,CXCR4,CYTIP,DR1,EHF,ELF3,FASLG,FGF18,FPR2,GRB7,ID3,IER2,IFIT1B,IL18RAP,IL1B,IL1R2,IL1RAP,IL6,IL6R,IRF1,ISG20,ITGB8,KLRB1,KRT19,MCL1,MEFV,NAMPT,NCOA2,NFAT5,NFKBIZ,NOS1,NR1D1,OXTR,PDE4B,PPARGC1A,RASA2,REL,RORA,RUNX2,SCNN1A,SCNN1G,SDC1,SERPINB2,SLAMF1,SLC14A1,SLC22A4,SLC2A1,SNCA,SOX9,TBX21,TLR2,TNFRS…
rs804279	GATA4/NEIL2	Fat	IL2		cytokine	1.35E-17	AMICA1,ATM,BAG1,BCL2L1,BIRC3,CAMK2N1,CCR2,CCR4,CCR6,CCR7,CD160,CD2,CD244,CD247,CD3D,CD3G,CD40LG,CD44,CD5,CD8A,CDH1,CEACAM1,CTSW,CX3CR1,CXCR1,CXCR4,CYTIP,DENND2D,EOMES,FASLG,FCGR3A/FCGR3B,FCMR,GZMA,HCK,HEMGN,ICOS,IL18RAP,IL1B,IL1R2,IL2RG,IL6,IL7R,ING4,IRF1,ISG20,ITGA4,ITGAE,ITK,JAK3,KLRB1,KLRC1,KLRC4-KLRK1/KLRK1,KLRD1,LCK,LCP2,LRMP,LTB,MMP25,MYB,PAX5,PDE4B,PIM2,POLE2,PRF1,PROK2,PTPRC,PTPRJ,RFFL,RG…
rs804279	GATA4/NEIL2	Fat	IL21		cytokine	1.21E-06	BCL2L1,CCR7,CD2,CD244,CD40LG,EOMES,GZMA,HSH2D,IL18RAP,IL21R,IL6,IL7R,KLRB1,KLRC1,KLRC4-KLRK1/KLRK1,KLRD1,MCL1,PRF1,PTPRC,RORA,SELL,TBX21
rs804279	GATA4/NEIL2	Fat	IL3		cytokine	3.50E-04	ADGRE1,ADGRE5,APBA2,BCL2L1,BIRC3,BNIP3L,CD247,CD3D,CD3G,CD40LG,CD48,CD53,CXCR4,FCGR2A,GZMA,HBA1/HBA2,IL1B,IL6,ITGAX,KLF1,LY75,LY9,LYN,MCL1,NCF1,PIM2,PTPN22,SELL,SERPINB2,SLC2A1,TLR2,TNFRSF9,TNK1,YPEL3
rs804279	GATA4/NEIL2	Fat	IL4		cytokine	3.42E-11	ADGRE1,ALOX15B,ALOX5,ARNTL2,BCL11A,BCL2L1,BNIP3L,BPGM,CCR4,CCR6,CCR7,CD2,CD300A,CD40LG,CD44,CD5,CD6,CD8A,CLEC7A,CPEB3,CR2,CSF3R,CST7,CTNNA1,CXCR1,CXCR4,DCT,DENND4A,DGKA,EOMES,FASLG,FCGR2A,FCGR3A/FCGR3B,FPR2,GFI1,GZMA,HCK,HOMER2,HSH2D,ICOS,IER2,IFIT1B,IL18RAP,IL1B,IL1R2,IL6,IL7R,IRF1,ISG20,ITGA4,ITGAE,ITGAL,ITGAX,JAK3,KLRB1,KLRD1,KRT10,LEF1,LTB,LY75,MCL1,MEFV,MS4A1,PAX5,PDE4B,PIM2,PKP3,POLE2,POU2A…
rs804279	GATA4/NEIL2	Fat	IL5		cytokine	3.21E-08	ASNS,ATP1B1,BCL2L1,BIRC2,BNIP3L,CCR2,CCR7,CD40LG,CEACAM1,CSF3R,CX3CR1,CXCR2,CXCR4,FAM65B,GK,HCAR3,HEPACAM2,HSPA6,IER2,IL1R2,IL2RG,IL6R,LCP2,LIMK2,LMO7,LTB,NFE2,PAX5,PDE4B,PRDX4,RAP1GAP,RHOH,SCEL,SEMA4A,SLAIN1,SLC2A1,TARP,TLR1,TMEM97,TNFRSF9
rs804279	GATA4/NEIL2	Fat	IL6	-0.574	cytokine	5.59E-06	ADAMTS1,ADGRE1,ADGRE5,BCL2L1,BST2,CCR2,CCR4,CCR6,CCR7,CD44,CD48,CD53,CDH1,CDKN2D,CEACAM1,CLEC4E,CSF3R,CX3CR1,CXCL5,CXCR4,CYTIP,EOMES,ERBB2IP,FASLG,FFAR2,FPR2,GAL,ICAM3,ICOS,ID1,IFIT1B,IL6,IL6R,IL7R,IRF1,KLRB1,KLRD1,KRT14,KRT18,KRT8,MCL1,MIR17HG,MYB,NAMPT,NCF2,OXTR,PPBP,PRF1,PROK2,PROM1,PTPRC,RORA,RUNX2,SCGB2A2,SCNN1A,SEMA4A,SERPINA1,SLC12A2,SLC14A1,SNAI1,SP110,TLR1,TLR10,TLR2,TLR6,UBR2,VTCN1
rs804279	GATA4/NEIL2	Fat	IL7	-0.890	cytokine	1.74E-10	BCL2L1,BTLA,CD19,CD2,CD247,CD3D,CD3G,CD8A,CD8B,CEACAM1,CXCR4,GFI1,ICOS,IL18RAP,IL6,IL7R,JAK3,KLF2,KLRC4-KLRK1/KLRK1,LEF1,LTB,LYN,MCL1,PAX5,PIM2,RUNX2,SELL,SLC2A1,TNFRSF9
rs804279	GATA4/NEIL2	Fat	OSM	2.221	cytokine	6.42E-04	ADAMTS1,AQP9,ARL4A,ASNS,CA6,CDH1,CDSN,CLDN4,CST6,CXCL5,CYP4F3,DNAH17,DSC2,DSG3,EPCAM,EPHA1,EPHB2,ERBB3,FMO5,GCA,GMPR,HMGN4,HSD11B2,ID1,IL1B,IL1R2,IL6,IL6R,IRF1,ISG20,ITGAL,KRT16,KRT17,KRT19,NAMPT,P2RY10,PDZK1IP1,PFKFB3,RORA,S100P,SERPINA1,SRPK1,STK4,TLR2,TNNC1,VDR,ZBTB18
rs804279	GATA4/NEIL2	Fat	SPP1	-1.733	cytokine	7.18E-03	APAF1,ATM,BCL2L1,CASP8,CD40LG,CD44,CDH1,CXCL5,DSP,EGF,HOMER2,IL1B,IL6,KRT18,RUNX2,SNAI1,SOX8,SOX9
rs804279	GATA4/NEIL2	Fat	TNF	0.167	cytokine	8.01E-05	ADAM8,ALOX15B,ALOX5,APAF1,AQP5,AQP9,BCL2L1,BIRC2,BIRC3,BST2,CASP8,CCL28,CCR2,CCR4,CCR6,CCR7,CD247,CD3E,CD40LG,CD44,CD47,CD5,CDH1,CFTR,CLDN4,CLEC4E,CST7,CX3CR1,CXCL5,CXCR1,CXCR2,CXCR4,CYLD,CYR61,CYTIP,DCD,DENND4A,DSC2,DSC3,EHF,ELF3,EPHB2,FASLG,FCAR,FGF18,FPR1,FPR2,GLS,HCAR3,ICOS,ID1,ID3,IER2,IFI6,IFIT1B,IL1B,IL1R2,IL21R,IL6,IL7R,IRF1,ITGA4,ITGAL,KLF2,KLF4,KLF5,KRT15,KRT23,KRT6B,LAD1,LRRC8D,LTB,LYN…
rs804279	GATA4/NEIL2	Fat	TNFSF10	-0.090	cytokine	9.62E-03	BCL2L1,BIRC2,BIRC3,CASP8,CXCR4,FASLG,IFI6,IL6,MCL1,TNFRSF10C,TP63
rs804279	GATA4/NEIL2	Fat	ALOX15B	4.132	enzyme	7.57E-03	KLF4,TACSTD2,TP63
rs804279	GATA4/NEIL2	Fat	ANXA1	-0.340	enzyme	1.01E-03	CDH1,CXCR4,FPR2,IL1B,IL6,SELL,TIFA
rs804279	GATA4/NEIL2	Fat	APC	0.224	enzyme	7.56E-03	CD44,CDH1,CXCR2,ID1,ID3,IL6,KLF4,LCK,MXD1,PRKCB,PRKCZ,SNAI1
rs804279	GATA4/NEIL2	Fat	BRAF	0.463	enzyme	5.64E-03	BIRC2,BIRC3,CCR2,CDH1,IL1B,IL6,MCL1,RFFL
rs804279	GATA4/NEIL2	Fat	CD38	0.650	enzyme	1.54E-05	ASNS,ATP1B1,BNIP3L,CD40LG,CD44,CPEB3,HEPACAM2,IL1R2,IL6,IL6R,LMO7,PAX5,PPARGC1A,PPP3CA,PRDX4,RAP1GAP,SCEL,SDC1,SELL,SEMA4A,SLAIN1,SLC2A1,TMEM97
rs804279	GATA4/NEIL2	Fat	CD44	1.022	enzyme	1.26E-04	ADAM8,ADGRE1,BCL2L1,BIRC2,BIRC3,CCR2,CCR7,CD44,CD8A,CD8B,CDH1,CLEC7A,CX3CR1,FASLG,IL1B,IL1R2,IL6,ITGA4,ITGAX,MCL1,PMEPA1,SELL,SERPINA1
rs804279	GATA4/NEIL2	Fat	CYP27B1	0.548	enzyme	8.49E-03	CCR4,CCR6,IL6,TLR2,TRPV6,VDR
rs804279	GATA4/NEIL2	Fat	DICER1	0.292	enzyme	3.47E-03	AGO2,ARID3B,CD44,CDH1,CXCR4,CYR61,EPCAM,ID3,IGF2BP2,IL1B,KLF1,LHFP,LPAR3,PRF1,PRKCQ,RASGRP1,RICTOR,SERPINA1,SERPINB2
rs804279	GATA4/NEIL2	Fat	DNM2	0.065	enzyme	8.76E-03	BST2,CFTR
rs804279	GATA4/NEIL2	Fat	NQO1	-0.511	enzyme	2.20E-05	BCL2L1,BIRC2,BIRC3,CCR2,CSF3R,CXCR4,DOCK2,FPR1,TP63,TP73
rs804279	GATA4/NEIL2	Fat	PDE5A	0.662	enzyme	6.63E-04	CD247,IL1B,IL6,NOS1,PDE4B
rs804279	GATA4/NEIL2	Fat	PHF8	0.305	enzyme	2.94E-03	ID1,PRAM1,RBL1
rs804279	GATA4/NEIL2	Fat	PLA2G2D	-4.766	enzyme	2.21E-03	CCR2,IL1B,IL6,ITGAX
rs804279	GATA4/NEIL2	Fat	RAG2		enzyme	7.37E-03	CD2,CD5,IL1B,IL6,KLF5
rs804279	GATA4/NEIL2	Fat	TGM2	-2.008	enzyme	3.01E-07	ADGRE2,ADGRE3,AMICA1,AQP9,BIRC3,C20orf197,CD101,CEACAM1,CFP,CX3CR1,CYP4F3,E2F5,FFAR2,GCA,ICAM3,IFI6,IL1B,IL6,ITGAX,KCNQ5,LILRA5,LILRB2,LRRK2,MIR17HG,NCF2,PADI4,RTKN2,RUNX2,SELL,SERPINB2,SLC27A2,SP110,SWT1
rs804279	GATA4/NEIL2	Fat	TYR	-3.966	enzyme	5.65E-05	CCR2,CXCR1,CXCR2,CXCR4,KLRC1,KLRD1
rs804279	GATA4/NEIL2	Fat	UBA1	-0.354	enzyme	2.94E-03	BIRC2,BIRC3,NOS1
rs804279	GATA4/NEIL2	Fat	WWP1	0.065	enzyme	8.76E-03	KLF5,TP63
rs804279	GATA4/NEIL2	Fat	CXCR4	2.149	g-protein coupled receptor	3.31E-03	CD44,CDH1,CXCR2,CXCR4,ID1,IL6,RUNX2,TNFRSF10C,TNNC1
rs804279	GATA4/NEIL2	Fat	PTGER2	0.462	g-protein coupled receptor	5.10E-04	ADGRE1,ARFGEF1,CCR7,CDH1,CFP,CLEC4D,CXCR2,CXCR4,FPR1,IL1B,IL1R2,IL6,ITGAL,KLRD1,STIL
rs804279	GATA4/NEIL2	Fat	PTGER4	-0.020	g-protein coupled receptor	6.37E-04	CCR7,CD44,CXCR4,IFIT1B,IGF2BP2,IL1B,IL6,IRF1,ISG20,MXI1,NCF1,NCF2,RNF24,RUNX2,S100P,SLAMF1,TAGAP,YPEL3
rs804279	GATA4/NEIL2	Fat	Alpha catenin		group	5.87E-03	ADAM8,ADAMTS1,BCL2L1,BIRC3,IL1B,IL2RG,IL6,IRF1,KRT6B,LEF1,LYN,NFKBIZ,SNAI1,WIPF1
rs804279	GATA4/NEIL2	Fat	BMP		group	2.02E-04	ERBB3,ID1,IL6,IRF1,LMX1B,RUNX2
rs804279	GATA4/NEIL2	Fat	Calcineurin A		group	1.24E-03	B3GAT1,FASLG,FGF18,JAK3,PPARGC1A,SLC2A1
rs804279	GATA4/NEIL2	Fat	estrogen receptor		group	7.73E-05	AGO2,CD44,CD5,CDH1,CLDN4,COL7A1,CXCR4,DSC2,DSP,ERBB3,GAL,ICAM3,IL6,KRT15,KRT18,KRT19,KRT7,KRT8,LYN,MUC15,OXTR,PRLR,RGS2,SELL,SLC9A3R1,SNAI1,TJP3,UGT8
rs804279	GATA4/NEIL2	Fat	Focal adhesion kinase		group	1.63E-04	DSP,FASLG,ICAM3,IL6,KRT14,KRT18,KRT8,SELL
rs804279	GATA4/NEIL2	Fat	Histone h3		group	5.03E-03	AHSP,ANK1,AP1S3,AQP5,CDH1,CEACAM1,CTNNA1,DBF4,EOMES,FASLG,GFI1,GRIA2,ICAM3,IFI6,IL1B,IL6,IL6R,KAT5,KIAA0895,KLF2,NCF1,PAX5,PRLR,RBL1,RUNX2,SCNN1A,SNAI1,TBX21,TLR2,TMPRSS2,VKORC1
rs804279	GATA4/NEIL2	Fat	Hsp90		group	6.34E-05	APAF1,BCL2L1,CD2,CD40LG,ERBB3,IL6,ITGAL,KLRD1,LCK,LYN,NOS1,SNAI1,ZAP70
rs804279	GATA4/NEIL2	Fat	IL12 (family)		group	7.49E-05	BCL2L1,CCR6,CD40LG,CD44,FASLG,FCGR3A/FCGR3B,ICOS,IL18RAP,IL6,IRF1,KLRC4-KLRK1/KLRK1,NFKBIZ,PIM2,PRF1,TBX21
rs804279	GATA4/NEIL2	Fat	Il8r		group	3.17E-03	BCL2L1,CDH1,CR2,ITGAX
rs804279	GATA4/NEIL2	Fat	Interferon alpha		group	2.74E-03	APOBEC3A,BCL2L1,BST2,CASP8,CCR7,CD8A,CDKN2D,CEACAM1,CXCL5,FASLG,GLS,IFI6,IFIT1B,IL17RA,IL18RAP,IL1B,IL21R,IL6,IL6R,IRF1,ISG20,ITGA4,MCL1,MEFV,MNDA,PIM2,PRF1,PYHIN1,TBX21,TLR1,TLR2,ZBP1
rs804279	GATA4/NEIL2	Fat	Nr1h		group	1.32E-03	ATP1B1,CCR2,CCR7,CLEC4E,FECH,HCK,IL1B,IL6,INSIG2,ITGAL,LAT2,LTB,NFKBIZ,PPARGC1A,PRKCQ,RUNX3,SP110
rs804279	GATA4/NEIL2	Fat	P38 MAPK		group	9.68E-03	ANK1,AQP5,BCL2L1,BNIP3L,CCR7,CD44,CXCR4,CYP4F3,DGKA,FASLG,ID3,IL1B,IL6,IRF6,ITGA4,ITGB8,KLF4,KLF5,MCL1,PPARGC1A,RUNX2,SCNN1A,SERPINB2,SERPINB5,SNAI1,TBX21,TLR2,TNNC1,TP53I3,VDR
rs804279	GATA4/NEIL2	Fat	PRKAA		group	1.01E-03	CDH1,CLDN1,IL6,NCF1,NCF2,PPARGC1A,SNAI1
rs804279	GATA4/NEIL2	Fat	STAT5a/b		group	1.54E-03	BCL2L1,FCMR,GYPA,GYPB,IRF1,LCP2,LRMP,PAX5,PDE4B,PIM2,STK17B,TLR2
rs804279	GATA4/NEIL2	Fat	TCF		group	9.22E-04	ARL4A,BCL2L1,CD44,CEACAM1,EPCAM,EPHB3,FGF18,ID3,KRT5,SCGB2A2,SERPINA1,SFN,SLC26A2
rs804279	GATA4/NEIL2	Fat	Tgf beta		group	1.72E-03	ADGRE5,BCL2L1,CASP8,CCR2,CCR7,CDH1,COL7A1,CXCR4,CYR61,IL1B,IL6,KDM6B,KRT16,KRT72,MXD1,NFAT5,PMEPA1,PROM1,RORA,RUNX2,RUNX3,SNAI1,TBX21,TLR2
rs804279	GATA4/NEIL2	Fat	Vegf		group	1.74E-04	ADAMTS1,APAF1,ASNS,CASP8,CD44,CDC14A,CDH1,CLDN1,CXCR2,CXCR4,CYR61,DBF4,EHF,ERBB3,GJB2,HMGCS2,ID1,IL6,ISG20,ITGB8,KIF20B,KLF1,LEF1,LY75,MCL1,MIR17HG,NAMPT,NCOA2,NRG1,OXTR,PEX5,PIM2,PRKCB,RGS2,SCML4,SERPINB2,SFN,STIL,TACSTD2,TNFRSF10C,TRIP13
rs804279	GATA4/NEIL2	Fat	BMP2	-0.484	growth factor	2.15E-03	ATP2C2,BCL2L1,CAMK4,CHRNA2,EGF,ESRRG,FZD1,ID1,ID3,KLF4,MFI2,NFAT5,NOG,RUNX2,RUNX3,SLC26A2,SOSTDC1,SOX9,SPINT1,TG,VDR
rs804279	GATA4/NEIL2	Fat	BMP4	-0.035	growth factor	3.13E-03	CDH1,CYR61,ID1,ID3,IL6,ITGA4,KLF1,KLF4,LEF1,NOG,RUNX2,RUNX3,SNAI1,SOX9,SPINT1,TP63
rs804279	GATA4/NEIL2	Fat	BMP6	0.017	growth factor	9.62E-03	ADAMTS1,CD44,E2F5,ID1,ID3,IL6,KLF4,NOG,PMEPA1,SCEL,SNAI1
rs804279	GATA4/NEIL2	Fat	DKK1	-0.737	growth factor	1.95E-03	CD44,EPCAM,EPHB2,KRT18,LEF1,PRLR,RUNX2,SOX9,TNNC1
rs804279	GATA4/NEIL2	Fat	EGF	3.705	growth factor	4.12E-03	ATM,BCL2L1,BIRC2,CD44,CDH1,CEACAM7,CLDN8,CXCL5,CXCR4,CYR61,ELF3,FUT2,GRB7,ID1,IER2,IL1B,IL1R2,IL6,IL7R,KRT15,KRT16,KRT19,KRT5,KRT72,LIMK2,MCL1,NCF1,NCOA2,RFFL,RPS6KA1,RUNX2,SDC1,SERPINA1,SLC9A2,SNAI1,SP4,TFAP2A,TJP3,TNFRSF9,TP63,VDR
rs804279	GATA4/NEIL2	Fat	HGF	-0.110	growth factor	1.99E-05	ADAMTS1,AIMP2,APAF1,ASNS,ATM,BCL2L1,BIRC2,BIRC3,CASP8,CD44,CDC14A,CDH1,CXCR4,CYR61,DBF4,DYRK1A,EHF,ELF3,EPCAM,FASLG,FPR2,ID1,IL1B,IL6,ISG20,ITGB8,KIF20B,KRT17,KRT18,KRT19,LY75,MCL1,NAMPT,NCOA2,NRG1,PEX5,PIM2,PLA2R1,RGS2,RUNX2,SERPINB2,SLC9A3R1,SNAI1,STIL,TACSTD2,TMEM97,TNFRSF10C,TP63,TRIP13,VDR
rs804279	GATA4/NEIL2	Fat	INHBA	1.395	growth factor	5.33E-03	ARFGEF1,BCL2L1,CCR2,CDH1,CXCR4,EDAR,IL6,IRF1,KLF4,MCL1,MYCL,NRG1,NRK,PRLR,SERPINB2,SERPINB5,STRBP,VANGL2,VAV3
rs804279	GATA4/NEIL2	Fat	TGFB1	0.562	growth factor	1.09E-08	ACPP,ALOX5,AQP9,ARL4A,ASNS,ATM,BCL2L1,BNIP3L,BRIP1,CAMK2N1,CARS,CASP8,CCR2,CCR4,CCR6,CCR7,CD207,CD300A,CD44,CDC42SE1,CDH1,CDHR1,CDHR2,CEACAM1,CEACAM5,CELSR2,CLCA2,CLDN4,CLEC2D,COL7A1,CRHR2,CX3CR1,CXCR1,CXCR2,CXCR4,CYP3A7,CYR61,DMTN,DNPEP,DOCK2,DSC2,DSP,EGF,ELF3,EOMES,EPCAM,EPHB2,ESRP1,ESRP2,FAM110B,FASLG,FCAR,FCGR3A/FCGR3B,FPR2,FZD1,GAL,GFI1,GJB2,GLCE,GMPR,GPR12,GRHL1,GRHL2,GZMA,HNRNPH1,HOOK1,ID1…
rs804279	GATA4/NEIL2	Fat	KCNK9		ion channel	6.56E-03	CA1,CTSE,GAL,HEMGN,LYPD3,SLC14A1,ST6GALNAC5
rs804279	GATA4/NEIL2	Fat	BRD2	0.191	kinase	6.65E-04	CD300A,CD47,CR2,IL1B,IL6,IL7R,LY9,SATB1,VAV3
rs804279	GATA4/NEIL2	Fat	BRD4	0.653	kinase	1.03E-03	BCL2L1,CXCR4,IL7R,KAT5,KCNA3,KCNQ5,LCK,MCL1,MYB,PIM2,POLE2,PTPN22,SLC38A5
rs804279	GATA4/NEIL2	Fat	EGFR	0.140	kinase	2.30E-03	BCL2L1,CD47,CDH1,CXCL5,CXCR4,DSC2,EGF,ERBB3,HNRNPH1,HSD11B2,ID1,IER2,IL1B,IL6,IRF1,KRT16,KRT17,LEF1,MCL1,MXI1,PRF1,PRKCZ,PROM1,RUNX2,S100A2,SEC61A2,SLC2A1,SOX9,VDR
rs804279	GATA4/NEIL2	Fat	ERBB2	1.363	kinase	1.22E-03	ADAM8,BCL2L1,BIRC3,BRIP1,CD47,CDC42SE1,CDH1,CLDN4,COL7A1,EHF,ELF3,EPHB2,ERBB3,ETV1,FOXA1,FXYD3,GALNT3,GLS,GZMH,HOMER2,ID1,IL1B,IL6,IL6R,IRF6,KLF4,KRT7,MXI1,MYBL1,NRG1,PFKFB3,PIK3CD,PLAC8,PMEPA1,POLE2,PROM1,PRR15L,RAB34,RBL2,RNF149,S100P,SDC1,SHROOM3,SLC2A1,SNAI1,SPDEF,SPINT1,SPINT2,STK17B,STRBP,SYCP3,TFAP2C,VDR,WWC1
rs804279	GATA4/NEIL2	Fat	ERN1	1.611	kinase	8.99E-03	AP1M2,CDH1,EPCAM,IL1B,LAD1,MCL1,SERPINB2,TAS2R20,TMPRSS2
rs804279	GATA4/NEIL2	Fat	FES	-0.100	kinase	2.94E-03	CSF3R,ITGA4,ITGAX
rs804279	GATA4/NEIL2	Fat	HIPK2	-0.246	kinase	8.91E-04	ALAS2,ANK1,BCL2L1,EPB41,FECH,HBA1/HBA2,KLF1,PPARGC1A,SLC25A37,SLC4A1,TMEM45B
rs804279	GATA4/NEIL2	Fat	ILK	-0.616	kinase	9.84E-03	CDH1,IL6,LEF1,RICTOR,SLC4A1,SNAI1
rs804279	GATA4/NEIL2	Fat	ITK	3.083	kinase	3.22E-07	CD244,CD44,CX3CR1,DENND4A,EOMES,FASLG,IL18RAP,KLRB1,KLRC1,KLRD1,LAT2,LYN,MYO1F,PREX1,PRKCB,SAMD3,SLC2A1,TBX21
rs804279	GATA4/NEIL2	Fat	LCK	2.620	kinase	5.24E-03	CD2,CD5,FASLG,IRF1,ITGAL,KRT18
rs804279	GATA4/NEIL2	Fat	MAP3K14	0.094	kinase	9.91E-03	ADAM8,BCL2L1,BIRC3,CD44,IL1R2,IL6,IL7R,LTB,REL
rs804279	GATA4/NEIL2	Fat	MAP4K1	1.043	kinase	1.53E-03	BCL2L1,BIRC3,FASLG
rs804279	GATA4/NEIL2	Fat	MAPK1	0.276	kinase	3.90E-04	ATP1B1,BCL11A,BST2,COL7A1,COX17,CTSW,FASLG,FCMR,GBP5,GLS,GRB7,HBA1/HBA2,IFI6,IL1B,IL6,ISG20,ITGA2B,KRT17,LAD1,MAST3,MBP,MCL1,NKG7,POU2F2,RCAN3,SCNN1A,SECTM1,SHANK2,SNAI1,SP110,TBX21,TNFRSF9,VDR,WIPF1
rs804279	GATA4/NEIL2	Fat	MATK	0.093	kinase	8.76E-03	CXCR4,LYN
rs804279	GATA4/NEIL2	Fat	MTOR	-0.125	kinase	9.06E-03	BCL2L1,CASP8,CCR7,CDH1,CXCR4,EOMES,HBA1/HBA2,HMGCS2,IL6,IRF1,MBP,MCL1,MEFV,PDK3,PHLPP2,PIM2,PRKCZ,RUNX2,SELL,SERPINA1,SLC12A2,SLC2A1,TBX21,TNFRSF10C
rs804279	GATA4/NEIL2	Fat	PDPK1	0.142	kinase	4.88E-03	CCR7,IL6,KLF2,SELL,SNAI1
rs804279	GATA4/NEIL2	Fat	PRKCQ	3.276	kinase	2.45E-03	BCL2L1,CD44,FASLG,IL6,ITGAL,TBX21
rs804279	GATA4/NEIL2	Fat	PTK2	-0.144	kinase	1.09E-03	BIRC2,BIRC3,CYR61,DSP,IL6,KRT14,KRT18,KRT8,PTK2B
rs804279	GATA4/NEIL2	Fat	RAF1	0.254	kinase	6.48E-03	ATP6V1B1,BZRAP1,CD37,CD44,CLDN1,HSD11B2,ID3,IER2,IL1B,IL6,KLRC2,LAD1,MXD1,RFFL,SCNN1A,SDC1,SERPINB2,SH2D1A,SLC26A2,ST6GALNAC2,TUBA4A
rs804279	GATA4/NEIL2	Fat	ROCK2	0.083	kinase	7.28E-03	CD44,DSC2,DSG3,DSP,KRT10,SCEL
rs804279	GATA4/NEIL2	Fat	SGK1	0.705	kinase	3.31E-03	CFTR,KCNA3,KCNQ5,RBL2,SCNN1A,SCNN1G,SLC15A2,SLC34A2,TRPV6
rs804279	GATA4/NEIL2	Fat	TGFBR2	-0.164	kinase	3.09E-03	CD44,CDH1,CDHR1,GAL,GJB2,GJB6,IL1B,IL1R2,IL1RAP,IL6,ITGAE,KLRB1,KRT18,KRT8,PAX9,RBL2,RUNX2,SNAI1,TBX21,TTC22
rs804279	GATA4/NEIL2	Fat	TXK	3.371	kinase	1.47E-03	CD44,EOMES,KLRB1,TBX21
rs804279	GATA4/NEIL2	Fat	ESR1	-1.330	ligand-dependent nuclear receptor	1.27E-05	ALOX5,AP1S3,AQP9,ARSG,ATP1B1,ATP2A3,BAG1,BCL2L1,BIRC3,BRWD1,C8orf4,CACNA1D,CDC42SE1,CDC42SE2,CDH1,CEACAM5,CEACAM6,CELSR2,CENPK,CGN,CLDN1,CLDN4,CLDN8,CLEC7A,CYFIP2,DFNB31,DMTN,EGF,ERBB3,FAM102A,FGFR1OP,FOXA1,FRAT2,GAL,GALNT7,GJB2,ID1,IFI6,IL1B,IL20RA,IL6,IRF1,ISG20,ITGA2B,JAK3,KLF1,KLRC4,KLRC4-KLRK1/KLRK1,KRT19,KRT7,LCK,LTB,MAP3K1,MAP3K9,MYB,NCF2,NFAT5,NR1D1,NUP210,NUPL2,OXTR,PADI4,PAK6,PDE7A,PEF1…
rs804279	GATA4/NEIL2	Fat	ESR2	-0.339	ligand-dependent nuclear receptor	2.14E-04	ADAMTS1,ANK1,ARL4A,BAG1,BCL2L1,CACNA1D,CDH1,CHRM1,CLDN1,CLDN4,DMTN,FAM84A,FOXA1,FOXQ1,GALNT7,IL1B,KCNQ5,KLF4,KLRC4,KRT14,KRT16,KRT17,KRT6B,KRT8,MEGF10,MXD1,MYCL,PAK6,PERP,RAPGEF6,RASSF10,RUNX2,SCGB2A2,SLC9A3R1,SUSD4,TENM4,TMEM229B,TP53I3,VAV3,ZBTB18,ZNF107
rs804279	GATA4/NEIL2	Fat	NR3C1	-0.189	ligand-dependent nuclear receptor	3.97E-08	AQP5,ARRB2,ATP1B1,BAG1,BCL2L1,BIRC2,BIRC3,BNIP3L,BRWD1,C8orf4,CD40LG,CD47,CYP3A7,CYR61,DNER,ERN1,FASLG,GRIA2,GZMA,HGD,HMGCS2,HSD11B2,HSPA6,IER2,IFI6,IFIT1B,IL1B,IL1RAP,IL6,IL7R,IRF1,KAT5,KRT14,KRT15,KRT17,KRT5,LAD1,LTB,MAX,MCL1,MSRB1,NAIP,NAMPT,NOD2,PAK6,PDE4B,PIK3CD,PPP1R13L,PPP1R14C,PPP3CA,PRKCB,PRLR,PTK2B,RGS2,RNF11,RUNX2,S100P,SCNN1A,SERPINA1,SLC38A1,SNCA,STK17B,TLR1,TLR2,TNFRSF9,TNS4,TP53I3,…
rs804279	GATA4/NEIL2	Fat	PGR	0.126	ligand-dependent nuclear receptor	1.14E-03	ADAMTS1,ATP1B1,BCL2L1,BIRC2,BIRC3,CD44,EFNA3,EPHA1,GAL,GLS,HBA1/HBA2,HSD11B2,ID1,KLF4,KLF5,KRT18,MBOAT7,NT5C2,PFKFB3,PIM2,PRLR,RAB27B,S100P,SDC1,SERPINA1,SLC9A3R1,VDR
rs804279	GATA4/NEIL2	Fat	miR-291a-3p (and other miRNAs w/seed AAGUGCU)		mature microrna	1.03E-03	CD44,CDH1,INSIG2,MED28,MKRN1,MYBL1,PCGF5,RNF149,RPIA,STK4,TP63,TRPS1,USP12
rs804279	GATA4/NEIL2	Fat	miR-31-5p (and other miRNAs w/seed GGCAAGA)		mature microrna	3.89E-03	CXCL5,IL1B,KRT14,KRT16,KRT17
rs804279	GATA4/NEIL2	Fat	mir-10	2.616	microrna	8.71E-04	AGO2,BCL2L1,CDH1,CYR61,EPHB2,ERBB3,FOXA1,IL6,IL6R,KLF4,MCL1,RPS6KA1
rs804279	GATA4/NEIL2	Fat	mir-148		microrna	7.57E-03	IKZF1,PIK3IP1,RUNX3
rs804279	GATA4/NEIL2	Fat	mir-205		microrna	7.67E-03	CDH1,ERBB3,PHLPP2,RUNX2
rs804279	GATA4/NEIL2	Fat	mir-21		microrna	1.95E-04	AOAH,CD19,CD226,CDH1,CSF3R,FASLG,FCGR2A,GBP5,IL1B,IL6,IRF1,ITK,LTB,SERPINB5,SIRPB1,SLAMF1,SLC25A37,TBX21,TLR1,TLR2,TNFRSF9
rs804279	GATA4/NEIL2	Fat	mir-23	0.410	microrna	3.89E-03	CDH1,LOC102724788/PRODH,PTK2B,RUNX2,SNCA
rs804279	GATA4/NEIL2	Fat	ACTL6A	-0.282	other	3.01E-03	APAF1,BCL2L1,CDH1,FASLG,MCL1,SFN
rs804279	GATA4/NEIL2	Fat	AHI1	0.187	other	3.94E-04	BCAS4,GRHL1,HCK,NKG7,REPS2,SPIB,STAP1
rs804279	GATA4/NEIL2	Fat	APLN	-1.041	other	5.59E-04	ALAS2,GFI1,GYPA,HBA1/HBA2,HBG1,ITGA2B,MYB,NCF1,SPN
rs804279	GATA4/NEIL2	Fat	BAG4	0.028	other	8.76E-03	IL1B,IL6
rs804279	GATA4/NEIL2	Fat	BCL2L1	1.634	other	2.19E-03	BCL2L1,BIRC2,CD19,IL1B,NOS1,PTPRC,SPN
rs804279	GATA4/NEIL2	Fat	BNIP3L	1.509	other	7.50E-04	ALAS2,ANK1,BCL2L1,CD19,CD47,EIF2AK1,LTB,PIK3CD,PTK2B,RBL1
rs804279	GATA4/NEIL2	Fat	CAMP	1.448	other	3.83E-05	BCL2L1,CCR7,CSF3R,CXCL5,CXCR2,CXCR4,FPR2,IL1B,IL1R2,IL6,ITGAX,MCL1,MYCL,SNAI1
rs804279	GATA4/NEIL2	Fat	CARD8	0.556	other	8.76E-03	BIRC2,IL1B
rs804279	GATA4/NEIL2	Fat	CD8A	3.443	other	5.36E-04	BCL2L1,CASP8,CD8B,IL1B
rs804279	GATA4/NEIL2	Fat	CDH1	5.385	other	4.35E-03	BIRC2,CD44,CDH1,ERBB3,KRT15,KRT18,KRT19,KRT7,PFKFB3,SOX9
rs804279	GATA4/NEIL2	Fat	CDH11	-0.643	other	3.01E-03	EGF,PTK2B,SERPINA1,SERPINB5,SLC9A3R1,TFAP2C
rs804279	GATA4/NEIL2	Fat	CEACAM5	8.683	other	3.03E-03	CEACAM5,IL6
rs804279	GATA4/NEIL2	Fat	CLDN6		other	1.57E-03	CLDN1,CLDN10,CLDN4,CLDN8,ERN1,KLF4
rs804279	GATA4/NEIL2	Fat	DMD	-0.041	other	7.41E-05	CYFIP2,EGF,FAM65B,FZD3,GMPR,GRHL1,IFIT1B,KRT18,MAP3K9,MSI2,MYBPC1,NOG,NOS1,PADI2,PPARGC1A,PPP1R14C,PSTPIP2,RAP1GAP2,SLC9A2,SUSD4,TNRC6B,WWC1,XK
rs804279	GATA4/NEIL2	Fat	DMP1		other	8.55E-03	CTSW,CX3CR1,E2F5,EPCAM,IL6,RUNX2,SOX10
rs804279	GATA4/NEIL2	Fat	EFNB1	-0.700	other	2.94E-03	BCL2L1,EPHB3,IL7R
rs804279	GATA4/NEIL2	Fat	ELN	-0.806	other	4.93E-03	IL1B,IL6,NCF1
rs804279	GATA4/NEIL2	Fat	FGA		other	8.76E-03	IL1B,IL6
rs804279	GATA4/NEIL2	Fat	GADD45A	-0.240	other	1.24E-04	BCL2L1,BIRC2,IL1B,IL6,PIK3CD,PPM1A,TP63
rs804279	GATA4/NEIL2	Fat	H2AFB3 (includes others)		other	6.38E-03	BLK,JAK3,LIPH,MFI2,PAQR9,PDZK1IP1,TNFRSF9,TRAF3IP3
rs804279	GATA4/NEIL2	Fat	Hbb-b2		other	1.31E-03	CCR2,CD44,CLEC7A,IL1B,IL2RG,LTB,PRLR,TLR2
rs804279	GATA4/NEIL2	Fat	HNRNPL	-0.090	other	3.03E-03	CEACAM1,PTPRC
rs804279	GATA4/NEIL2	Fat	HSP90B1	-0.440	other	2.45E-03	CXCL5,IL1B,IL6,ITGA4,ITGAL,TLR2
rs804279	GATA4/NEIL2	Fat	IER3	-0.041	other	2.80E-04	BCL2L1,BIRC2,BIRC3,MCL1
rs804279	GATA4/NEIL2	Fat	ITGA9	-0.335	other	2.94E-03	CCR6,CDH1,SNAI1
rs804279	GATA4/NEIL2	Fat	KDM6B	1.608	other	6.03E-03	IL6,ITGA2B,ITGAL,SNAI1,TP63
rs804279	GATA4/NEIL2	Fat	KLF8	0.388	other	8.76E-03	CDH1,USP44
rs804279	GATA4/NEIL2	Fat	KRT14	4.022	other	6.00E-08	DSC2,DSC3,DSG3,GJB2,GJB6,KLK11,KRT15,KRT16,KRT17,KRT18,KRT5,KRT6B,KRT8
rs804279	GATA4/NEIL2	Fat	KRT8	2.846	other	4.93E-03	KRT18,KRT19,SLC4A1
rs804279	GATA4/NEIL2	Fat	LIMA1	-0.369	other	2.21E-03	CDH1,KRT18,KRT8,VDR
rs804279	GATA4/NEIL2	Fat	LIN28B		other	3.17E-03	BCL11A,CA1,GCNT2,PROM1
rs804279	GATA4/NEIL2	Fat	LTBP1	0.153	other	6.03E-03	BCL2L1,MCL1,PIM2,SOX9,TBX21
rs804279	GATA4/NEIL2	Fat	MAPK8IP3	0.279	other	5.88E-03	EMX2,MAP3K1,OTX1,PAX5
rs804279	GATA4/NEIL2	Fat	NCKAP1L	0.095	other	2.21E-03	DMTN,EPB41,IL6,SLC4A1
rs804279	GATA4/NEIL2	Fat	PLEC	0.092	other	3.03E-03	IL6,KRT18
rs804279	GATA4/NEIL2	Fat	RPTOR	-0.148	other	4.88E-03	CCR7,CD207,CDH1,ICOS,SLC2A1
rs804279	GATA4/NEIL2	Fat	SDC4	1.503	other	1.26E-04	IL1B,KLF2,KLF4,SOX9
rs804279	GATA4/NEIL2	Fat	SELPLG	1.642	other	8.49E-03	CCR4,CXCR4,HCAR3,HCK,IL1B,IL1R2
rs804279	GATA4/NEIL2	Fat	SERPIND1		other	2.94E-03	IL1B,IL6,KLF5
rs804279	GATA4/NEIL2	Fat	SH3RF1	0.180	other	4.93E-03	EOMES,MAP3K9,TBX21
rs804279	GATA4/NEIL2	Fat	SLC9A3R1	1.205	other	7.67E-03	CDH1,CFTR,KRT19,SLC34A2
rs804279	GATA4/NEIL2	Fat	SLIT2	-0.582	other	2.94E-03	BCL2L1,CDH1,SNAI1
rs804279	GATA4/NEIL2	Fat	SPARC	-0.602	other	9.44E-05	ATM,BRIP1,CDH1,CHRNA2,CLDN1,CLDN4,FOXQ1,IL6,LEF1,PAG1,PIK3C2G,POLE2,SLC34A2,SNAI1,SOX9,TMEM45A,ZCCHC8
rs804279	GATA4/NEIL2	Fat	STAP2	1.683	other	2.02E-04	CCR2,CCR7,CXCR1,CXCR2,CXCR4,IL6
rs804279	GATA4/NEIL2	Fat	TET2	1.078	other	8.40E-05	ADAM8,AMICA1,APOBR,CLEC4D,FCN1,GRAP2,HAL,IL1B,ITGAX,KLF2,LHFP,NFE2,PPP1R13L,SERAC1,SLC4A11,SORL1,SPINT1
rs804279	GATA4/NEIL2	Fat	TG	3.919	other	6.20E-03	IL1R2,KLF1,KRT14,KRT15,NFE2,TG
rs804279	GATA4/NEIL2	Fat	UPF2	0.170	other	5.24E-03	BAG1,CACNA1D,CAMK2N1,CYFIP2,DSP,SERPINB5
rs804279	GATA4/NEIL2	Fat	YWHAQ	-0.339	other	3.17E-03	APAF1,CASP8,ETV1,TP73
rs804279	GATA4/NEIL2	Fat	F7	-1.017	peptidase	1.51E-03	CYR61,IER2,IL1B,IL6,KLF5,PAPOLA,SERPINB2
rs804279	GATA4/NEIL2	Fat	PDCD1	1.141	phosphatase	2.38E-04	CD3D,CST7,FCRL3,FOLR3,GNLY,GZMA,IL6,KLRF1,PADI2,SH2D1B
rs804279	GATA4/NEIL2	Fat	PTPN6	0.948	phosphatase	1.10E-04	CCR7,CD44,CD5,IL1B,IL6,IRF1,LYN,NCF2,TBX21
rs804279	GATA4/NEIL2	Fat	PTPRC	2.593	phosphatase	3.01E-03	CD5,CXCR1,CXCR2,FASLG,MAP3K1,MCL1
rs804279	GATA4/NEIL2	Fat	ALX1	-2.036	transcription regulator	3.03E-03	CDH1,SNAI1
rs804279	GATA4/NEIL2	Fat	ATF5	-0.462	transcription regulator	7.57E-03	APAF1,ID1,MCL1
rs804279	GATA4/NEIL2	Fat	BACH2	1.942	transcription regulator	2.49E-03	CCR4,ID3,IL6,ITGAE,LEF1,MCL1,SATB1,TBX21
rs804279	GATA4/NEIL2	Fat	BCL6	0.216	transcription regulator	3.89E-03	BACH2,BCL2L1,CCR6,CCR7,CD19,CD2,CD44,IL21R,IL6,IL6R,IL7R,MIR17HG,MYB,SDC1,SOX9,TBX21
rs804279	GATA4/NEIL2	Fat	CBFB	0.658	transcription regulator	1.83E-04	CCR6,CD160,ERMN,FASLG,IKZF3,ITGA2B,ITGAE,ITGAL,KCNK5,NFE2,RUNX2,RUNX3,TBX21
rs804279	GATA4/NEIL2	Fat	CBL	0.737	transcription regulator	6.56E-03	CD3E,CFTR,IL17RA,LCK,LYN,RUNX2,VAV1
rs804279	GATA4/NEIL2	Fat	CBX5	0.236	transcription regulator	2.06E-04	BCL11A,C9orf152,CEACAM1,CPA4,CXCL5,FOXA1,FOXQ1,LEF1,PROM2,PRR15L,PTK6,RNF39,RORA,RUNX2,S100P,TACSTD2,TLE4
rs804279	GATA4/NEIL2	Fat	CDKN2A	-1.124	transcription regulator	3.23E-03	APAF1,CCR4,CCR6,CCR7,CD40LG,CDKN2D,CENPK,CPA4,CXCR2,DCK,DDR1,FOXA1,IL1B,IL1R2,IL2RG,IL6,KAT5,LEF1,MS4A1,NPAT,PMEPA1,POU2AF1,PTK2B,TMEM97,TP63,VRK1
rs804279	GATA4/NEIL2	Fat	CDX1		transcription regulator	7.18E-03	B3GALT5,CLDN1,CTSE,FOXQ1,FXYD3,KCNJ15,KRT23,RBL1
rs804279	GATA4/NEIL2	Fat	CDX2		transcription regulator	1.04E-03	B3GALT5,CDH1,CLDN1,CTSE,ELF5,FOXQ1,FUT2,FXYD3,KCNJ15,KLF4,KLF5,KRT23,SOX9,USP12
rs804279	GATA4/NEIL2	Fat	CEBPA	-1.100	transcription regulator	5.06E-06	AQP5,ASNS,CD19,CD3G,CSF3R,CTNNA1,CXCR4,CYP3A7,EMX2,EPHA7,FCAR,FZD1,GAL,HCAR3,ID1,IFI6,IL6,IL6R,IRF6,ITGAL,ITGAX,KLF5,KLRC1,KLRC4,KRT14,KRT17,KRT7,LCK,MNDA,NTF4,OXTR,PAX5,PPARGC1A,PRLR,PTPRC,RBL1,RGS2,RORA,RUNX2,RUNX3,SECTM1,SERPINB2,SPINT2,TFAP2A,TP63,VDR
rs804279	GATA4/NEIL2	Fat	CNOT7	0.214	transcription regulator	1.24E-03	BST2,CEACAM6,CLDN1,IFI6,PPM1K,SLC14A1,SP110
rs804279	GATA4/NEIL2	Fat	CREBBP	0.472	transcription regulator	1.30E-04	CAMK4,CCR7,CD160,CD44,CD53,CST7,CXCR4,CYR61,EOMES,FASLG,GFI1,GPR18,GRIA2,HMGCS2,IFIT1B,IL18RAP,IL6,IL7R,IRF1,IRF6,KCTD1,KLF2,KRT14,MYO1F,PKHD1,PLEKHA1,PPARGC1A,PRF1,RGS2,RNF39,RPS6KA1,RUNX2,SDC1,SH2D1A,SLAMF1,SLAMF6,TLR2,TMPRSS2,TRAT1
rs804279	GATA4/NEIL2	Fat	CTNNB1	-0.106	transcription regulator	7.51E-07	ACAP1,AQP5,ARL4A,ATM,BCL2L1,CD44,CDH1,CDKN2D,CEACAM1,CTNNA1,CYFIP2,CYR61,DCT,DNAJC6,EMX2,EOMES,EPCAM,EPHB2,EPHB3,ERBB3,ETV1,FASLG,FGF18,FOXQ1,FZD3,GJB2,GRHL2,HILPDA,ID3,IL1B,ITGAL,KLF5,KLRC3,KRT5,KRT7,LCK,LEF1,LIMD2,LMX1B,MCL1,MTMR7,MYBPC1,MYL4,NFAT5,NRG1,PDE4B,PKP3,PPP3CA,PTPRJ,RASSF4,RUNX2,SCGB2A2,SERPINA1,SFN,SLC12A2,SLC26A2,SLC38A5,SNAI1,SOX9,SRPK1,TCF7,TLE4,TNIK,TP63,TP73,VAV1,YPEL3,ZNF778
rs804279	GATA4/NEIL2	Fat	CYLD	0.848	transcription regulator	4.25E-03	CR2,ICOS,IL1B,IL6,IL7R,REL,SLAMF1
rs804279	GATA4/NEIL2	Fat	DEK	0.314	transcription regulator	7.57E-03	BIRC3,CSF3R,MCL1
rs804279	GATA4/NEIL2	Fat	ECSIT	-0.380	transcription regulator	4.93E-03	CD44,IL1B,IL6
rs804279	GATA4/NEIL2	Fat	EGR3	-1.716	transcription regulator	9.84E-03	BCL2L1,FASLG,LMO7,SLC15A2,SOX9,ZNF292
rs804279	GATA4/NEIL2	Fat	EP300	0.498	transcription regulator	3.80E-04	BCL2L1,CAMK4,CCR7,CD160,CD19,CD53,CST7,CXCR4,EPHB2,FASLG,GFI1,GPR18,HMGCS2,HSD11B2,ID1,ID3,IFIT1B,IL17RA,IL18RAP,IL6,IL7R,IRF6,KCTD1,KRT14,KRT16,MYO1F,PERP,PLEKHA1,PPARGC1A,PRLR,RNF39,RPS6KA1,RUNX2,SDC1,SH2D1A,SLAMF1,SLAMF6,TLR2,TMPRSS2,TRAT1
rs804279	GATA4/NEIL2	Fat	ETS1	0.402	transcription regulator	3.60E-06	ATP2A3,BCL11A,CD44,FASLG,FCGR2A,GSK3A,GZMA,HSPA6,ITGA2B,ITGAE,ITK,KRT8,LCK,LTB,MCL1,MYB,NCF1,PERP,PF4,PRF1,RUNX2,RUNX3,SELL,SLAMF6,SNAI1,SRD5A1,TBX21,WAS,ZAP70
rs804279	GATA4/NEIL2	Fat	ETV5	0.008	transcription regulator	8.97E-05	CDH1,CLDN1,CLDN4,CTNNA1,KRT16,KRT19,KRT23,KRT7,PKP3,TJP3
rs804279	GATA4/NEIL2	Fat	FOXA1	6.835	transcription regulator	2.30E-03	CDH1,CFTR,EN1,ERBB3,FOXA1,GLS,IL6,KRT16,LHFP,LYN,RORA,S100A2,SLC12A2,SOX9,SPDEF,TCF7
rs804279	GATA4/NEIL2	Fat	FOXO1	-0.182	transcription regulator	8.97E-06	ADIPOR1,APAF1,AQP9,BACH2,BIRC3,BRIP1,CAMK4,CASP8,CCR7,CTSE,EOMES,FAM65B,FASLG,GZMA,HAL,IKZF1,IL17RA,IL1B,IL6,IL7R,KIF18A,KLF2,KLF4,MXI1,NAMPT,PAX5,PIK3IP1,PPARGC1A,PRF1,RBL2,RICTOR,RPIA,RUNX2,SELL,SESN3,TBX21,TNFRSF9,TNNC1
rs804279	GATA4/NEIL2	Fat	FOXO3	0.646	transcription regulator	7.73E-04	APAF1,BNIP3L,CASP8,CDH1,CLDN1,CYR61,FASLG,GYPA,HMGCS2,IL6,MAX,MXD1,MXI1,NAMPT,PIK3IP1,PPARGC1A,RBL2,RICTOR,SATB1,SNAI1
rs804279	GATA4/NEIL2	Fat	FOXP3	0.829	transcription regulator	2.35E-03	CCR2,CCR4,CD40LG,FASLG,ICOS,IL6,IL7R,ITGAE,PIM2,SATB1,SELL,TLR10
rs804279	GATA4/NEIL2	Fat	GATA1	1.951	transcription regulator	7.93E-07	AHSP,ALAS2,ALOX5,ANK1,BCL2L1,CA1,CDKN2D,FYB,GYPA,GYPB,HBA1/HBA2,HBG1,HBG2,IKZF1,IL6R,IL7R,ITGA2B,ITGAX,KLF1,MBP,MS4A1,MYB,NFE2,PF4,PIM2,PSTPIP2,SLC4A1,SLC50A1,SPOCK2,TUBB1
rs804279	GATA4/NEIL2	Fat	GATA3	0.587	transcription regulator	5.45E-07	BCL11A,BCL11B,BCL2L1,CCR2,CCR4,CD3D,CD3E,CDH1,CST6,EOMES,FOXA1,GZMA,ICOS,IL6,IL7R,IRF6,ITGAE,KLF4,KLRC1,KRT14,KRT17,LOC102724788/PRODH,LTB,PAX5,RUNX3,SLC27A2,SPIB,TBX21,TNFRSF9
rs804279	GATA4/NEIL2	Fat	GFI1	1.947	transcription regulator	1.63E-04	CASP8,CXCR4,E2F5,GFI1,IL1B,IL6,IL6R,IL7R,IRF1,JAK3,KAT2B,RASGRP1,REL,SERPINA1,VDR
rs804279	GATA4/NEIL2	Fat	GLI2	-0.941	transcription regulator	2.30E-03	CCR4,CDH1,CLEC7A,CXCR2,IL1B,IL6,KRT10,KRT17,PAX9,RUNX2,SNAI1,SOX9,VDR
rs804279	GATA4/NEIL2	Fat	HDAC1	0.264	transcription regulator	6.13E-03	CD44,CDH1,COL9A1,HBG1,HBG2,ID1,IL6,KRT15,MYO1F,PFKFB3,PPARGC1A,PREX1,RBL1,RUNX2,SATB1,SERPINB2,SLC35D1,SNAI1,SOX10,SOX9,THEMIS,TP73,VDR
rs804279	GATA4/NEIL2	Fat	HIF1A	0.765	transcription regulator	5.05E-06	ADAMTS1,AQP9,ASNS,BCL2L1,BIRC2,BNIP3L,CARS,CCR2,CCR7,CD44,CDH1,CEACAM5,CLDN1,CORO1A,CXCR1,CXCR4,CYP4F3,CYR61,ESRRG,HILPDA,IL17RA,IL1B,IL6,ITGA2B,KRT14,KRT18,KRT19,MCL1,PFKFB3,PFKFB4,PHLPP2,PIM2,PLAC8,PROM1,RAPGEF6,SLC25A37,SLC2A1,SOX9,SRD5A1,TLR2,TLR6,TMEM45A
rs804279	GATA4/NEIL2	Fat	HMGA1	-0.054	transcription regulator	6.29E-03	ARL4A,ATM,CD19,CD44,CYR61,HCK,ID3,IER2,IL6,ITGAL,KLF2,KRT10,MYO1F,PIM2,SLC27A2,TFAP2C
rs804279	GATA4/NEIL2	Fat	HNF1B		transcription regulator	1.62E-03	B3GALT5,CD44,CDH1,CLDN1,FZD1,ID1,ID3,PDZK1IP1,PKHD1,PSTPIP2,S100A2,S100P,SERPINA1,SNAI1,TACSTD2
rs804279	GATA4/NEIL2	Fat	HOXA7	0.615	transcription regulator	8.09E-04	CDH1,IL7R,KCNA3,KRT10,LAT2,MSI2,SATB1
rs804279	GATA4/NEIL2	Fat	HOXA9	0.610	transcription regulator	3.25E-03	CDH1,DCT,FPR2,FZD1,GFI1,HBG1,HBG2,IER2,IL7R,KCNA3,KIF20B,KRT18,LAT2,LYN,MSI2,MYB,PTPRC,RBBP6,SATB1
rs804279	GATA4/NEIL2	Fat	HR	1.063	transcription regulator	7.50E-03	CALML5,HAL,IL1R2,LEF1,SOSTDC1,UBR2,VDR
rs804279	GATA4/NEIL2	Fat	ID2	-0.225	transcription regulator	7.46E-07	BCL2L1,CCR7,CD19,CD40LG,CD44,CXCR4,EOMES,HOMER2,IKZF3,IL6R,IL7R,IRF6,LTB,MYB,NFAT5,PIK3IP1,POU2F2,PTPN22,RAP1GAP,REL,RORA,SDC1,SELL,SH2D1A,SLAMF1,SLAMF6,TRAF4
rs804279	GATA4/NEIL2	Fat	ID3	-0.454	transcription regulator	5.07E-07	APAF1,BCL2L1,BLK,CCR7,CD40LG,CD44,CXCR4,EOMES,HOMER2,ID3,IKZF3,IL6,IL6R,IL7R,IRF6,LTB,MYB,NFAT5,PIK3IP1,PTPN22,RAP1GAP,REL,RORA,SELL,SH2D1A,SLAMF1,SLAMF6,TRAF4
rs804279	GATA4/NEIL2	Fat	IKZF1	2.181	transcription regulator	6.08E-04	ALAS2,BCL2L1,CD3D,CD8A,CDH22,DNAJC6,IL7R,ITGA2B,KLF1,LCK,LHFP,LYN,NFE2,PAX5,POU2F2,PRKCQ,TBX21
rs804279	GATA4/NEIL2	Fat	IRF1	1.245	transcription regulator	1.94E-03	ADAM8,BRIP1,CASP8,CEACAM1,CFTR,FASLG,FPR2,HRASLS,IL17RA,IL1B,IL6,IRF1,LTB,MYB,NFE2,PF4,SELL,TLR6
rs804279	GATA4/NEIL2	Fat	IRF4	0.488	transcription regulator	1.05E-03	CX3CR1,CXCR4,ERBB3,IL17RA,IL18RAP,IL1B,IL6,IL7R,IRF1,ITGAL,MS4A1,PAX5,PRKCQ,RORA,SLC2A1,SPIB,TBX21,TNFRSF9
rs804279	GATA4/NEIL2	Fat	KLF1	3.729	transcription regulator	5.25E-05	AHSP,ALAS2,BCL11A,CD44,DMTN,EPB41,HBG2,ITGA2B,KLF3
rs804279	GATA4/NEIL2	Fat	KLF4	0.206	transcription regulator	6.32E-03	ADGRE1,CDH1,CST6,DSP,EMX2,EOMES,EPCAM,ETV1,GJB2,ID3,IL6,IRF6,KLF4,KLF5,KRT14,KRT17,KRT19,KRT7,NTF4,PROM1,SERPINA1,SERPINB2
rs804279	GATA4/NEIL2	Fat	MSC	-0.402	transcription regulator	1.00E-03	CD19,DCT,FCRL2,FCRL5,PAG1,PAX5,POU2F2,SCEL,SELL,ZAP70
rs804279	GATA4/NEIL2	Fat	MYC	0.017	transcription regulator	6.26E-03	ADAMTS1,ADIPOR1,AIMP2,ARHGAP25,ASNS,BAG1,BCL2L1,BIRC2,CASP8,CD19,CD44,CD47,CD48,CDH1,CHRNB1,CST6,CTNNA1,CYFIP2,DLEU2,DSP,EMX2,EOMES,EPCAM,FASLG,FECH,GLS,H3F3A/H3F3B,HNRNPH1,HSD11B2,ID1,ID3,IKZF1,IL1RAP,ING4,IRF6,ITGAL,ITGAX,KLF4,KRT14,KRT17,KRT6B,KRT7,LOC102724788/PRODH,LRMP,MAX,MBP,MCL1,MIR17HG,NFAT5,NTF4,PAX5,PERP,PFKFB3,PRDX4,PROM1,PTPRC,RFFL,SCEL,SEC61A2,SEMA4A,SERPINA1,SLC11A1,SLC22A4,SLC2A1…
rs804279	GATA4/NEIL2	Fat	NFATC1	-0.352	transcription regulator	2.79E-03	B3GAT1,CD3G,CD40LG,CX3CR1,FASLG,IL6,PAG1,PRLR,SELL,SELPLG
rs804279	GATA4/NEIL2	Fat	NFATC2	0.434	transcription regulator	2.29E-03	ACPP,ATM,CD3G,CD40LG,CX3CR1,DGKA,E2F5,FASLG,ICOS,IFIT1B,IKZF1,IRF1,ISG20,NFKBIZ,REL,RGS2,TLE4
rs804279	GATA4/NEIL2	Fat	NFKB1	0.201	transcription regulator	4.75E-03	AGO2,BCL2L1,BIRC3,BLK,CD3G,CFTR,CR2,EHF,ELF3,FASLG,IFIT1B,IL1B,IL6,IRF1,KRT6B,LTB,MCL1,MYB,NOD2,POU2F2,SOX9,SYTL1,TLR2
rs804279	GATA4/NEIL2	Fat	NKX2-1		transcription regulator	2.85E-05	AQP5,CHAD,COL9A1,DCK,EPHB1,EPHB3,FAM3D,FOXQ1,FXYD3,GRHL2,HCK,LCK,LEF1,MLC1,MYB,PARD6B,ROS1,SATB1,SCNN1G,SLC34A2,SNAI1,TG,TP63,UGT8
rs804279	GATA4/NEIL2	Fat	NOTCH1	0.133	transcription regulator	8.33E-05	BCL2L1,BIRC2,BIRC3,CDH1,CYR61,ERBB3,FCGR2A,GLS,GYPA,HBA1/HBA2,ID1,IL6,IL7R,IRF1,ITGA2B,KRT14,KRT8,LEF1,MYCL,NCF1,NCF4,NRG1,REL,RUNX2,RUNX3,SOX10,TP63
rs804279	GATA4/NEIL2	Fat	PIAS4	0.003	transcription regulator	3.17E-03	IL1B,IRF1,ITGB8,LEF1
rs804279	GATA4/NEIL2	Fat	POU3F1	-0.499	transcription regulator	4.39E-03	KRT14,MBP,PMP2,POU3F1
rs804279	GATA4/NEIL2	Fat	POU5F1	0.897	transcription regulator	5.00E-04	APAF1,BAG1,BIRC2,BIRC3,BNIP3L,CASP5,CDH1,CIDEB,CST6,DSP,EN1,EOMES,EPCAM,FASLG,FOXA1,ID3,IRF6,KLF2,KLF4,KRT14,KRT17,MAX,MCL1,NAIP,OTX1,PMEPA1,SERPINA1,TET2,TNFRSF9,TP73,TRAF4
rs804279	GATA4/NEIL2	Fat	PRDM1	1.500	transcription regulator	3.57E-06	ADAM8,CCR7,CD19,CD53,CLDN1,CPA4,CXCR4,EVA1A,F5,GNLY,HAL,ID3,IL18RAP,IL1B,IL6,ITGA4,KLRC1,LIMK2,MCL1,MMP25,NFAT5,NLRP12,PAX5,PLAC8,RGS18,SLC25A37,SNAI1,SPIB,SRD5A1,TBX21
rs804279	GATA4/NEIL2	Fat	PTTG1	-0.202	transcription regulator	8.49E-03	ATM,CD44,CDH1,CDKN2D,SNAI1,TLK1
rs804279	GATA4/NEIL2	Fat	PURA	0.604	transcription regulator	5.88E-03	ITGAL,ITGAX,MBP,SPN
rs804279	GATA4/NEIL2	Fat	RUNX1		transcription regulator	2.22E-04	BLK,CD160,CD244,CD53,IL7R,ITGA2B,ITGAL,KLRB1,MIR17HG,NFE2,PF4,PIM2,PRKCB,PRKCQ,RUNX2,SLC22A4
rs804279	GATA4/NEIL2	Fat	SATB1	1.084	transcription regulator	3.60E-07	BTLA,CD8A,CDH1,CEACAM1,CSF3R,CTNNA1,F5,FAM110A,FAM65B,GPR18,HBG1,HSF5,ID3,IKZF1,IL18RAP,IL1R2,IL7R,KLF2,MYCL,PIK3IP1,PRKCB,SELL,SLC27A2,SP4,SS18L1,TRPS1,TUBA4A
rs804279	GATA4/NEIL2	Fat	SMAD6	-1.014	transcription regulator	9.78E-03	IL6,KLF1,PROM1,SOX9
rs804279	GATA4/NEIL2	Fat	SMARCA4	0.374	transcription regulator	7.09E-08	ASNS,ATP6V1B1,BNIP3L,C19orf33,C8orf4,CCR2,CCR6,CD19,CD44,CDH1,CDKN2D,CFP,COL7A1,CXCR4,DCT,EHF,EPHA1,EPHB2,EVA1A,FCGR2A,FFAR2,FLJ31356,HBG1,HKDC1,ID3,IL1B,IL6,IL7R,IRF1,IRF6,KDM6B,KRT15,KRT18,LRMP,MCTP2,MFI2,MXD1,MYB,MYL4,NCALD,NFKBIZ,PDE4B,PERP,PLS1,PPP1R14C,RBL1,RGS2,S100A2,SERPINB2,SERPINB5,SLC11A1,SLF1,STXBP6,TACSTD2,TCAF2,TFB1M,TLR2,TMEM154,TMPRSS13,TNFRSF10C,TNFRSF9,TRIM36,UNC13D,WIPF1
rs804279	GATA4/NEIL2	Fat	SNAI1	0.367	transcription regulator	1.85E-05	CDH1,CLCA2,CLDN1,CLDN4,ID1,KRT17,KRT18,LEF1,SDC1,SLC27A2,SNAI1,TP63,VDR
rs804279	GATA4/NEIL2	Fat	SNAI2	0.067	transcription regulator	8.97E-05	CDH1,CLDN1,CXCR4,DSP,KRT18,SOX10,SOX9,TP63,TRPS1,VDR
rs804279	GATA4/NEIL2	Fat	SOX11	3.734	transcription regulator	7.13E-06	BST2,CD19,CXCR4,FCMR,HILPDA,IER2,IKZF3,ITGA4,LCK,LEF1,MS4A1,MSI2,PAG1,PAX5,SPIB
rs804279	GATA4/NEIL2	Fat	SP1	0.027	transcription regulator	2.51E-05	ADAMTS1,ALAS2,ALOX15B,ALOX5,ANK1,ASNS,ATM,ATP2A3,BNIP3L,CDC42BPG,CDH1,CDKN2D,CEACAM1,COL7A1,CR2,CXCL5,DBF4,FASLG,FPR2,GRIA2,HBG2,HSD11B2,IL1B,IL21R,IRF1,ITGAX,KCNA3,KRT16,KRT18,KRT19,LTB,MCL1,MYBL1,NCF2,NOS1,NTF4,PADI4,PREX1,PRKCB,PRLR,PROM1,RBL1,RUNX2,SELL,SLC11A1,SLC22A4,SLC2A1,SOX9,SPN,TLR2,TNNC1,VDR
rs804279	GATA4/NEIL2	Fat	SPI1	1.169	transcription regulator	5.15E-07	ADGRE1,BCL11A,CCR6,CCR7,CD19,CSF3R,CXCR1,GFI1,ID3,IFIT1B,IKZF1,IL1B,IL1R2,IL7R,ITGA4,LEF1,LILRB3,MBP,MCL1,MS4A1,MYB,NCF1,NCF1C,NCF2,NCF4,P2RY10,PTPRC,RUNX3,TLR2,VAV1
rs804279	GATA4/NEIL2	Fat	STAT3	0.010	transcription regulator	8.42E-04	AHSP,ALAS2,BCL2L1,BST2,CD40LG,CDH1,CDKN2D,CEACAM1,CXCR2,EOMES,FASLG,FFAR2,HBG1,ICOS,IFI6,IFIT1B,IKZF3,IL1B,IL6,IL6R,IRF1,ISG20,KAT2B,KLF4,KLRC4-KLRK1/KLRK1,KRT17,LILRB2,MCL1,MYB,NAMPT,NFKBIZ,PIM2,PPARGC1A,PROK2,PROM1,RORA,SERPINA1,SLAMF1,SLC2A1,SNAI1,SP110,TBX21,VDR
rs804279	GATA4/NEIL2	Fat	STAT4	1.151	transcription regulator	7.70E-05	ACAP1,ARHGAP15,BCL2L1,FYB,GCNT2,H3F3A/H3F3B,HILPDA,IFIT1B,IL18RAP,IL6,IRF1,ISG20,KDM6B,KRT18,MAP3K1,MBOAT2,PCGF5,PLAC8,PPP1R13L,RNF128,RORA,SELPLG,SERPINB5,SRPK1,TBX21,TSPAN5,UNC13D
rs804279	GATA4/NEIL2	Fat	STAT5A	-0.641	transcription regulator	7.41E-11	ATM,BCL11A,BCL2L1,BIRC3,C9orf152,CASP8,CDH1,CEACAM1,CPA4,CXCL5,EOMES,FASLG,FOXA1,FOXQ1,GZMA,ID1,IL6,IL6R,IL7R,IRF1,KLRB1,KLRC1,LEF1,LTB,MCL1,PIP,PRF1,PRLR,PROM2,PRR15L,PTK6,RAB27B,RNF39,RORA,RUNX2,S100P,S1PR5,SLC2A1,SLC34A2,TACSTD2,TBX21,TLE4,TNFRSF9,TNNC1,TRAF4
rs804279	GATA4/NEIL2	Fat	STAT5B	0.011	transcription regulator	7.16E-04	ATM,BCL2L1,BIRC3,CASP8,CDH1,COX7A1,IL6,IRF1,LTB,MCL1,MYL4,PAX5,PIP,POU2F2,PRLR,SLC34A2,TLR2,TMEM45B,TNNC1,TRAF4
rs804279	GATA4/NEIL2	Fat	STAT6	0.183	transcription regulator	5.60E-04	ARNTL2,BCL2L1,CCR7,CD2,CR2,CST7,CTSW,DENND4A,DGKA,FCGR2A,FCGR3A/FCGR3B,GFI1,HCK,IER2,IL6,IRF1,ISG20,LTB,MYB,PIM2,POLE2,POU2AF1,PPARGC1A,SERPINA1,SPDEF,TBX21,TNIK,TXK
rs804279	GATA4/NEIL2	Fat	TAF4	0.145	transcription regulator	1.27E-03	BCL2L1,CDH1,CLDN1,EHF,GJB2,IFIT1B,KLF4,KLF5,KRT16,KRT6B,MXD1,PPARGC1A,VAV3
rs804279	GATA4/NEIL2	Fat	TBX21	2.737	transcription regulator	5.59E-04	CCR4,EOMES,FOXA1,ICOS,IL6R,PRF1,RUNX3,SELPLG,TBX21
rs804279	GATA4/NEIL2	Fat	Tcf7		transcription regulator	1.32E-03	BCL11B,CD3E,IL7R,LEF1,TBX21
rs804279	GATA4/NEIL2	Fat	TCF7	2.968	transcription regulator	5.70E-03	BCL11B,CD3G,FOXA1,LCK,RORA,SRPK1,TCF7
rs804279	GATA4/NEIL2	Fat	TFAP2A	4.407	transcription regulator	1.03E-03	BIRC3,CDH1,COL7A1,FOXA1,KLF4,KRT14,KRT5,NOS1,PAG1,RAB27B,RBL2,SESN3,XRN1
rs804279	GATA4/NEIL2	Fat	TFAP4	0.067	transcription regulator	3.79E-07	CD44,CDH1,CLDN1,CLDN4,DYRK1A,ESRP2,ETV1,ID1,LEF1,PKP3,RPS6KA5,SNAI1
rs804279	GATA4/NEIL2	Fat	TFDP1	0.408	transcription regulator	9.84E-03	APAF1,ATM,CASP8,MYB,RBL1,TP73
rs804279	GATA4/NEIL2	Fat	TP53	-0.076	transcription regulator	4.73E-05	ADAM8,ADGRE5,ALOX5,APAF1,ARAP2,ASNS,BAG1,BCL2L1,BIRC2,BIRC3,CAMK2N1,CARD11,CARS,CASP8,CD247,CD44,CD47,CDH1,CDKN2D,CLCA2,COL9A1,CSF3R,CTSW,CXCR1,CXCR2,CYFIP2,CYR61,DBF4,DCK,DCTN2,DDR1,DEF6,DGKA,DSC3,DYRK1A,E2F5,EGF,F5,FASLG,FXYD3,GSK3A,HRASLS,ID1,ID3,IL17RA,IL1B,IL21R,IL6,INPP4A,ITGA2B,KAT2B,KLF4,KRT14,KRT15,KRT18,KRT8,LIMK2,LOC102724788/PRODH,MCL1,MIR17HG,MSRB1,MYBL1,MYL4,NAMPT,NCF1,NEIL2,NFAM1,N…
rs804279	GATA4/NEIL2	Fat	TP63	2.465	transcription regulator	1.80E-05	ADAMTS1,APAF1,BCL2L1,BST2,CEACAM1,CYR61,GFI1,ID1,IL1B,IL1RAP,IL6,ITGA4,ITGB8,KRT10,KRT14,KRT6A,KRT6B,KRT7,LYN,MIR205HG,MYB,NEIL2,PAX9,PERP,PPBP,PRKCZ,RBBP6,REL,RUNX2,S100A2,SERPINB2,SERPINB5,SFN,SNAI1,TP53I3,TP63,TP73,VDR
rs804279	GATA4/NEIL2	Fat	TRIM28	-0.126	transcription regulator	5.64E-03	ALAS2,APAF1,DNAJC6,FECH,HBG2,IL6,KLF2,TP73
rs804279	GATA4/NEIL2	Fat	TRPS1	1.286	transcription regulator	1.24E-03	DPEP2,GALNT3,GPR141,PHOSPHO1,RUNX2,VDR
rs804279	GATA4/NEIL2	Fat	ZBTB7B	0.244	transcription regulator	2.66E-04	CCR6,CD8A,CD8B,EOMES,ITGAE,KLF4,PRF1,RUNX3
rs804279	GATA4/NEIL2	Fat	ZEB1	-0.106	transcription regulator	1.39E-04	CDH1,ESRP1,ESRP2,GRHL2,KRT18,KRT19,RBL2,TP63,TP73
rs804279	GATA4/NEIL2	Fat	ZEB2	0.011	transcription regulator	3.94E-04	CDH1,CYP4F3,ESRP1,ESRP2,KRT18,KRT19,SNAI1
rs804279	GATA4/NEIL2	Fat	EEF1D	-0.377	translation regulator	8.76E-03	CDH1,ITGA4
rs804279	GATA4/NEIL2	Fat	BTNL2		transmembrane receptor	7.72E-04	ACSBG1,ACTR3B,DAPP1,EPCAM,GJB2,IL6,ITGAE,MBNL3,MXD1,PDE7A,SELL,SLC15A2
rs804279	GATA4/NEIL2	Fat	CAV1	-0.372	transmembrane receptor	7.82E-03	ATM,CLDN8,FOXA1,ID1,IL6,KRT18,KRT19,KRT6B,KRT7,KRT8,PRLR,PROM1,SLC12A2,SLC14A1
rs804279	GATA4/NEIL2	Fat	CD2	3.371	transmembrane receptor	3.88E-04	CCR7,CD40LG,CD44,CD48,CD8A,FASLG,ITGAL,PTPRC,SELL
rs804279	GATA4/NEIL2	Fat	CD22	1.431	transmembrane receptor	9.78E-03	BCL2L1,CD5,CR2,MCL1
rs804279	GATA4/NEIL2	Fat	CD28	1.248	transmembrane receptor	5.38E-07	ATM,BCL2L1,CASP8,CCR4,CD226,CD247,CD3E,CD40LG,CXCR1,CXCR4,DGKA,EOMES,FASLG,FYB,GZMA,HBG1,HOMER2,ICOS,IFRD2,IL1B,IL1RAP,IL21R,IL6,IL7R,IRF1,ITGA4,ITGAL,KLF2,NAIP,NAMPT,NOS1,PDE4B,PLA2R1,PRDX4,PTPRJ,REL,RNF128,RORA,SH2D2A,TBX21,TCF7,TUBB1
rs804279	GATA4/NEIL2	Fat	CD3E	3.505	transmembrane receptor	6.56E-03	CD3D,CD3E,CD3G,FASLG,IL6,LCP2,MYB
rs804279	GATA4/NEIL2	Fat	CD40	-0.399	transmembrane receptor	1.25E-03	BCL2L1,BIRC3,CD40LG,CD44,CD8A,CR2,DAPP1,FASLG,HSH2D,IL1B,IL6,IL6R,IRF1,ITGAL,KLF4,POU2AF1,REL,SELL,SLAMF1,TBX21,TLR2,TNFRSF9,TRAF4
rs804279	GATA4/NEIL2	Fat	CD80	0.555	transmembrane receptor	8.70E-05	BCL2L1,CASP8,CD40LG,FASLG,ICOS,IL1B,IL6,TBX21,TNFRSF9
rs804279	GATA4/NEIL2	Fat	CD86	-0.591	transmembrane receptor	5.59E-04	BCL2L1,CASP8,FASLG,GZMA,HOMER2,ICOS,IL6,POU2F2,TNFRSF9
rs804279	GATA4/NEIL2	Fat	CLDN4	2.925	transmembrane receptor	8.76E-03	CDH1,CLDN1
rs804279	GATA4/NEIL2	Fat	FAS	0.738	transmembrane receptor	1.73E-07	ARAP2,ARL4A,ARRB2,BCL11A,BCL2L1,BIRC2,BIRC3,CASP8,CD44,CD48,CEACAM4,CXCR2,DNAH17,F5,FASLG,FCAR,FPR1,HCAR3,IL17RA,IL1B,IL1RAP,IL6,INPP4A,IRF1,ITGB8,LILRA1,LILRB2,LTB,LY75,MARK2,MBOAT7,NUAK2,P2RY10,PIK3CD,PRKCB,PSD4,PSTPIP1,RGS14,RUNX2,SDC1,SERPINB2,SORL1,STK17B,TLK1,TLR2,TUBA4A
rs804279	GATA4/NEIL2	Fat	GFRA1	-0.642	transmembrane receptor	3.03E-03	ACPP,PTPRC
rs804279	GATA4/NEIL2	Fat	IL10RA	0.724	transmembrane receptor	6.03E-09	ALOX5,B4GALNT3,CCR7,CD300LF,CDKN2D,CFTR,CLEC12A,CLEC4E,CSF3R,CST7,CTSE,CYFIP2,CYR61,EGF,EHF,ETV1,FAM83B,FASLG,GBP5,GPR171,GPR18,GSDMC,HEPACAM2,HTR4,IL1B,IL2RG,IL6,IRF1,MMP25,MSRB1,MYB,NAMPT,PF4,PPARGC1A,REPS2,RGS18,SECTM1,SELL,SIRPB1,SLAMF6,SLC2A1,ST6GALNAC2,TLR2,ZBP1
rs804279	GATA4/NEIL2	Fat	IL2RG	2.581	transmembrane receptor	2.24E-03	HMHA1,IL6,IL7R,KLF2,KLRB1,LTB,RHOH,TXK,VKORC1
rs804279	GATA4/NEIL2	Fat	IL7R	3.671	transmembrane receptor	2.45E-03	CCR7,CD19,CD5,MCL1,PAX5,SELL
rs804279	GATA4/NEIL2	Fat	KIT	0.707	transmembrane receptor	2.12E-03	BCL2L1,CCR2,CD44,CD53,CXCR4,IL17RA,IL6,ITGA2B,ITGAE,PRKCQ,PSTPIP2,RAB27B
rs804279	GATA4/NEIL2	Fat	KLRC4-KLRK1/KLRK1	3.089	transmembrane receptor	1.78E-03	CD44,FASLG,KLRC4-KLRK1/KLRK1,LEF1,TCF7
rs804279	GATA4/NEIL2	Fat	SELL	3.032	transmembrane receptor	4.93E-03	CXCR4,IL1B,IL6
rs804279	GATA4/NEIL2	Fat	SELP	-0.380	transmembrane receptor	9.84E-03	CXCR4,HCAR3,HCK,IL1B,IL1R2,IL6
rs804279	GATA4/NEIL2	Fat	SFRP1	0.899	transmembrane receptor	3.65E-03	CDH1,EPCAM,KRT18,PRLR,RUNX2,SOX9
rs804279	GATA4/NEIL2	Fat	TREM1	2.845	transmembrane receptor	3.11E-03	ASNS,ATP1B1,CASP5,CCR7,CXCL5,CXCR4,FFAR2,HS3ST3B1,IL1B,IL6,IL6R,IRF1,ITGAX,LY9,NOD2,PIM2,PLAC8,SERPINB2,TARP,TIFA,TLR2
rs804279	GATA4/NEIL2	Fat	TREM2	-2.866	transmembrane receptor	2.21E-03	CCR7,CX3CR1,IL1B,IL6
rs804279	GATA4/NEIL2	Fat	TYROBP	-0.283	transmembrane receptor	3.88E-04	CCR7,IL1B,IL6,ITGAX,KLRC2,KLRD1,NOD2,RBM47,SIRPB1
rs804279	GATA4/NEIL2	Fat	ABCB6	-0.575	transporter	6.03E-03	ALAS2,FECH,KLF1,SLC25A37,SLC25A39
rs804279	GATA4/NEIL2	Fat	AQP4	1.430	transporter	7.57E-03	IL1B,IL6,SLC2A1
rs804279	GATA4/NEIL2	Fat	Hbb-b1		transporter	2.49E-03	CCR2,CD44,CLEC7A,IL1B,IL2RG,LTB,PRLR,TLR2
rs804279	GATA4/NEIL2	Fat	NXF1	0.292	transporter	9.16E-06	CD44,ICAM3,ITGAL,SELL
rs804279	GATA4/NEIL2	Fat	SFTPA1		transporter	1.02E-05	ARRB2,CXCL5,CYR61,ERN1,EVI2B,GABRP,GSTO2,HBA1/HBA2,HBG1,HBG2,HSPA6,IL1B,IL6,KLF2,NAMPT
rs804279	GATA4/NEIL2	Fat	SLC25A4	-0.277	transporter	4.93E-03	BCL2L1,BIRC3,MCL1
rs10986105	DENND1A	Fat	vancomycin		biologic drug	7.62E-03	PLA1A,S100A10,SPP1
rs10986105	DENND1A	Fat	9-hydroxy-(S)-10,12-octadecadienoic acid		chemical - endogenous mammalian	4.72E-03	SERPINE1
rs10986105	DENND1A	Fat	advanced glycation end-products		chemical - endogenous mammalian	4.56E-05	PTGES,SERPINE1,SLIT2,SPP1
rs10986105	DENND1A	Fat	ascorbic acid		chemical - endogenous mammalian	5.59E-03	IGFBP5,SERPINE1,SPP1
rs10986105	DENND1A	Fat	beta-estradiol		chemical - endogenous mammalian	5.73E-05	ANPEP,CCDC80,E2F1,GPC1,IGFBP5,IGFBP6,IL1R1,KDELR3,MYOF,NR2F1,PPL,PRSS23,PTGDS,PTGES,PTX3,SLIT2,SMAD3,SPOCK1,TMED9,TSHR
rs10986105	DENND1A	Fat	butyric acid		chemical - endogenous mammalian	1.64E-04	CSF1,E2F1,IL1R1,MT2A,PTGDS,SERPINE1,SPOCK1,SPP1,TYMS
rs10986105	DENND1A	Fat	cholecalciferol		chemical - endogenous mammalian	6.17E-04	CSF1,E2F1,SERPINE1,SPP1
rs10986105	DENND1A	Fat	desoxycorticosterone		chemical - endogenous mammalian	7.77E-04	SERPINE1,SPP1
rs10986105	DENND1A	Fat	dihydrotestosterone		chemical - endogenous mammalian	8.14E-04	ALDH1A3,COL6A1,IGFBP5,MCM4,PEA15,S100A3,SMAD3,SPP1,UGDH
rs10986105	DENND1A	Fat	epoprostenol		chemical - endogenous mammalian	2.22E-03	SERPINE1,SPP1
rs10986105	DENND1A	Fat	farnesyl pyrophosphate		chemical - endogenous mammalian	1.66E-03	SERPINE1,SMAD3
rs10986105	DENND1A	Fat	N-arachidonylglycine		chemical - endogenous mammalian	4.72E-03	AXL
rs10986105	DENND1A	Fat	phosphate		chemical - endogenous mammalian	9.18E-03	AXL,ECM1,SPP1
rs10986105	DENND1A	Fat	sodium chloride		chemical - endogenous mammalian	3.15E-03	AKR1B1,PTGES,SPP1
rs10986105	DENND1A	Fat	thiamine		chemical - endogenous mammalian	9.41E-03	AKR1B1
rs10986105	DENND1A	Fat	tretinoin		chemical - endogenous mammalian	2.16E-05	ALDH1A3,ANPEP,CAPN2,GNA12,HMGA1,IGFBP5,IGFBP6,IL1R1,LOXL2,MT2A,NR2F1,PTGDS,PTGES,PTX3,S100A10,SERPINE1,SMAD3,SPP1,WNT2B
rs10986105	DENND1A	Fat	ursodeoxycholic acid		chemical - endogenous mammalian	2.61E-03	ABCC3,E2F1,SPP1
rs10986105	DENND1A	Fat	UTP		chemical - endogenous mammalian	6.65E-03	SERPINE1,SPP1
rs10986105	DENND1A	Fat	diosgenin		chemical - endogenous non-mammalian	5.69E-03	ABCC3,SERPINE1
rs10986105	DENND1A	Fat	pectin		chemical - endogenous non-mammalian	4.72E-03	SMAD3
rs10986105	DENND1A	Fat	puromycin		chemical - endogenous non-mammalian	3.96E-03	ABCC1,SERPINE1
rs10986105	DENND1A	Fat	LY294002		chemical - kinase inhibitor	8.16E-03	ABCC1,ANPEP,IGFBP5,MT2A,SERPINE1,SPP1,TYMS
rs10986105	DENND1A	Fat	PD98059		chemical - kinase inhibitor	3.99E-03	ANPEP,E2F1,PLA1A,PTGES,S100A10,SERPINE1,SMAD3,SPP1
rs10986105	DENND1A	Fat	SB203580		chemical - kinase inhibitor	2.29E-04	PTGDS,PTGES,RCN3,S100A10,SERPINE1,SMAD3,SPP1,XYLT1
rs10986105	DENND1A	Fat	SP600125		chemical - kinase inhibitor	2.78E-03	PTGDS,PTGES,PTX3,SERPINE1,SPP1
rs10986105	DENND1A	Fat	wortmannin		chemical - kinase inhibitor	1.99E-03	ANPEP,CSF1,E2F1,MT2A,SERPINE1
rs10986105	DENND1A	Fat	phorbol esters		chemical - other	8.64E-03	IL1R1,PTGDS,STMN2
rs10986105	DENND1A	Fat	afatinib		chemical drug	9.41E-03	TYMS
rs10986105	DENND1A	Fat	allopurinol		chemical drug	7.37E-03	PLA1A,S100A10,SPP1
rs10986105	DENND1A	Fat	amlodipine		chemical drug	2.53E-03	IGFBP5,S100A10
rs10986105	DENND1A	Fat	atorvastatin		chemical drug	2.76E-03	ABCC1,ABCC3,SERPINE1,SPP1
rs10986105	DENND1A	Fat	black cohosh extract		chemical drug	4.72E-03	SERPINE1
rs10986105	DENND1A	Fat	calcitriol		chemical drug	5.31E-03	ABCC3,CSF1,IGFBP5,MCM4,PDLIM2,SPP1,TSHR
rs10986105	DENND1A	Fat	captopril		chemical drug	5.39E-03	IGFBP6,S100A10,SPP1
rs10986105	DENND1A	Fat	cisplatin		chemical drug	3.38E-05	ABCC3,ALDH1A3,ANPEP,CAPN2,CSF1,E2F1,PLA1A,PTGES,S100A10,SERPINE1,SPP1,TYMS
rs10986105	DENND1A	Fat	curcumin		chemical drug	5.77E-03	ABCC1,AXL,E2F1,IGFBP5,PTGES,SERPINE1
rs10986105	DENND1A	Fat	deferoxamine		chemical drug	4.62E-03	ECM1,IGFBP5,SERPINE1,SPP1
rs10986105	DENND1A	Fat	dexamethasone		chemical drug	1.40E-05	ABCC1,ABCC3,ARHGDIA,COL6A1,CPA4,CSF1,HMGA1,IFITM3,IGFBP5,IGFBP6,IL1R1,MCM4,PTGDS,PTGES,PTX3,S100A10,SERPINE1,SPOCD1,SPOCK1,SPP1,TYMS
rs10986105	DENND1A	Fat	doxorubicin		chemical drug	6.27E-05	ABCC1,ABCC3,E2F1,IGFBP6,PLA1A,PTGDS,S100A10,SMAD3,SPP1
rs10986105	DENND1A	Fat	eicosapentenoic acid		chemical drug	6.67E-03	IL1R1,PTGES,SERPINE1
rs10986105	DENND1A	Fat	eplerenone		chemical drug	8.80E-03	SERPINE1,SPP1
rs10986105	DENND1A	Fat	estrogen		chemical drug	7.30E-08	AXL,E2F1,IGFBP5,IGFBP6,MCM4,PTGDS,PTX3,SMAD3,SPP1,SRM,TYMS
rs10986105	DENND1A	Fat	fulvestrant		chemical drug	2.10E-04	AXL,CCDC80,CSF1,E2F1,IGFBP5,POLA2,PRSS23
rs10986105	DENND1A	Fat	gentamicin C		chemical drug	3.30E-03	PLA1A,S100A10,SPP1
rs10986105	DENND1A	Fat	gentamicin C1		chemical drug	9.41E-03	SPP1
rs10986105	DENND1A	Fat	GW501516		chemical drug	1.40E-03	COL6A1,IGFBP5,IGFBP6,PPL
rs10986105	DENND1A	Fat	GW7647		chemical drug	1.92E-04	ABCC1,IGFBP5,IGFBP6
rs10986105	DENND1A	Fat	incyclinide		chemical drug	9.41E-03	TYMS
rs10986105	DENND1A	Fat	indomethacin		chemical drug	1.75E-05	CAPN2,IFITM3,IL1R1,LOXL2,PLA1A,PTGES,S100A10,SPP1
rs10986105	DENND1A	Fat	lipopolysaccharide		chemical drug	2.11E-04	ABCC1,ABCC3,ARHGAP1,CAPN2,COL6A1,CSF1,E2F1,GLIS2,HMGA1,IGFBP5,IL1R1,MT2A,PCDH7,PTGDS,PTGES,PTX3,SERPINE1,SPP1,THY1
rs10986105	DENND1A	Fat	lomustine		chemical drug	3.45E-03	PLA1A,S100A10,SPP1
rs10986105	DENND1A	Fat	methiothepin		chemical drug	9.41E-03	SERPINE1
rs10986105	DENND1A	Fat	nifedipine		chemical drug	5.00E-03	ABCC3,IGFBP5,TYMS
rs10986105	DENND1A	Fat	nitrofurantoin		chemical drug	7.96E-03	CAPN2,S100A10,SPP1,TYMS
rs10986105	DENND1A	Fat	nolatrexed		chemical drug	4.72E-03	TYMS
rs10986105	DENND1A	Fat	PD 123319		chemical drug	7.16E-03	SERPINE1,SPP1
rs10986105	DENND1A	Fat	phenacetin		chemical drug	1.02E-03	PLA1A,S100A10,SPP1
rs10986105	DENND1A	Fat	phenylbutazone		chemical drug	2.87E-03	PLA1A,S100A10,SPP1
rs10986105	DENND1A	Fat	phorbol myristate acetate		chemical drug	1.17E-05	AXL,CSF1,E2F1,HMGA1,IGFBP5,IGFBP6,LOXL2,MT2A,PEA15,PTGDS,PTGES,S100A10,SERPINE1,SMAD3,SPP1,THY1
rs10986105	DENND1A	Fat	potassium chloride		chemical drug	7.13E-03	E2F1,IGFBP5,SPP1
rs10986105	DENND1A	Fat	probenecid		chemical drug	4.72E-03	ABCC1
rs10986105	DENND1A	Fat	raloxifene		chemical drug	1.70E-05	CSF1,IL1R1,PRSS23,SERPINE1,SLIT2,SMAD3,SPP1
rs10986105	DENND1A	Fat	rifampin		chemical drug	7.06E-05	ABCC1,ABCC3,COL6A1,CSF1,SPOCD1,SPP1
rs10986105	DENND1A	Fat	riociguat		chemical drug	6.59E-05	SERPINE1,SPP1
rs10986105	DENND1A	Fat	sarpogrelate		chemical drug	9.41E-03	SERPINE1
rs10986105	DENND1A	Fat	sibutramine		chemical drug	9.41E-03	SERPINE1
rs10986105	DENND1A	Fat	simvastatin		chemical drug	2.66E-03	ARHGDIA,E2F1,SERPINE1,SPP1,TYMS
rs10986105	DENND1A	Fat	sodium phosphate		chemical drug	4.72E-03	SPP1
rs10986105	DENND1A	Fat	tempol		chemical drug	9.38E-03	SERPINE1,SPP1
rs10986105	DENND1A	Fat	tibolone		chemical drug	9.41E-03	SERPINE1
rs10986105	DENND1A	Fat	tirapazamine		chemical drug	9.41E-03	SPP1
rs10986105	DENND1A	Fat	trans-hydroxytamoxifen		chemical drug	2.31E-03	IL1R1,PRSS23,SLIT2,SMAD3
rs10986105	DENND1A	Fat	triamterene		chemical drug	3.76E-03	PLA1A,S100A10,SPP1
rs10986105	DENND1A	Fat	trientine		chemical drug	1.41E-03	IGFBP5,SERPINE1
rs10986105	DENND1A	Fat	trifluridine		chemical drug	4.72E-03	TYMS
rs10986105	DENND1A	Fat	valproic acid		chemical drug	4.47E-03	AKR1B1,CARM1,MYOF,PRSS23,PTX3,SERPINE1,SPP1
rs10986105	DENND1A	Fat	vitamin K2		chemical drug	9.36E-05	COL6A1,CSF1,SPP1
rs10986105	DENND1A	Fat	2-bromoethylamine		chemical reagent	1.61E-03	PLA1A,S100A10,SPP1
rs10986105	DENND1A	Fat	cycloheximide		chemical reagent	4.65E-05	CSF1,IGFBP5,IGFBP6,PTGDS,PTX3,SERPINE1,SPP1,TSHR,TYMS
rs10986105	DENND1A	Fat	fenamic acid		chemical reagent	4.27E-03	PLA1A,S100A10,SPP1
rs10986105	DENND1A	Fat	GnRH-A		chemical reagent	4.81E-03	PRSS23,PTGDS,SERPINE1
rs10986105	DENND1A	Fat	methylselenic acid		chemical reagent	6.68E-03	E2F1,LMNB2,PTGES,TYMS,UGDH
rs10986105	DENND1A	Fat	N-(3-oxododecanoyl)-homoserine lactone		chemical reagent	3.58E-05	CSF1,PTGES,TYMS
rs10986105	DENND1A	Fat	NS-398		chemical reagent	6.46E-04	CAPN2,PCDH7,PTGES,SPP1
rs10986105	DENND1A	Fat	SB-431542		chemical reagent	4.81E-03	SERPINE1,SPP1,XYLT1
rs10986105	DENND1A	Fat	tert-butyl-hydroquinone		chemical reagent	6.22E-03	ABCC1,MAP1A,SERPINE1
rs10986105	DENND1A	Fat	2,4,5,2',4',5'-hexachlorobiphenyl		chemical toxicant	5.80E-03	ABCC3,AOX1,UGDH
rs10986105	DENND1A	Fat	4-hydroxynonenal		chemical toxicant	9.97E-03	AKR1B1,SERPINE1
rs10986105	DENND1A	Fat	benzo(a)pyrene		chemical toxicant	3.99E-03	ARHGDIA,GPC1,IGFBP6,NUMBL,SERPINE1
rs10986105	DENND1A	Fat	bucladesine		chemical toxicant	2.73E-03	CHST2,IGFBP5,IGFBP6,SERPINE1,SMAD3,TSHR
rs10986105	DENND1A	Fat	carbon tetrachloride		chemical toxicant	3.57E-04	ABCC1,AOX1,IGFBP5,IGFBP6,SMAD3,SPP1
rs10986105	DENND1A	Fat	dibutyl phthalate		chemical toxicant	6.16E-03	SERPINE1,SPP1
rs10986105	DENND1A	Fat	dicarbethoxydihydrocollidine		chemical toxicant	4.79E-03	ABCC3,SPP1
rs10986105	DENND1A	Fat	E. coli B4 lipopolysaccharide		chemical toxicant	9.15E-03	IFITM3,IL1R1,PTGES,TRAM2,TRPM3
rs10986105	DENND1A	Fat	ethionine		chemical toxicant	8.24E-04	PLA1A,S100A10,SPP1
rs10986105	DENND1A	Fat	forskolin		chemical toxicant	5.93E-05	ARHGAP1,CSF1,ECM1,FLNC,IGFBP5,IGFBP6,PTGES,S100A10,SERPINE1,SMAD3,SPP1,TSHR
rs10986105	DENND1A	Fat	kainic acid		chemical toxicant	4.50E-03	E2F1,KCNQ3,PTGES,SPP1
rs10986105	DENND1A	Fat	urethane		chemical toxicant	6.65E-03	E2F1,PTGES
rs10986105	DENND1A	Fat	Calcineurin protein(s)		complex	2.36E-03	KCNQ3,SERPINE1,SPP1
rs10986105	DENND1A	Fat	Cg		complex	6.01E-03	GPC1,HMGA1,NR2F1,PTX3,S100A10,SPP1
rs10986105	DENND1A	Fat	IgG		complex	9.51E-04	CSF1,IFITM3,PEA15,PPL,SERPINE1
rs10986105	DENND1A	Fat	Lh		complex	6.36E-03	ARHGAP1,AXL,FLNC,PTX3,SLIT2
rs10986105	DENND1A	Fat	NFAT (complex)		complex	4.79E-03	SERPINE1,SPP1
rs10986105	DENND1A	Fat	NFkB (complex)		complex	4.39E-04	ALDH1A3,CSF1,NUMBL,PEA15,PTGES,PTX3,SERPINE1,SLIT2,SMAD3,SPP1
rs10986105	DENND1A	Fat	Pdgfra-Pdgfrb		complex	9.41E-03	CSF1
rs10986105	DENND1A	Fat	Smad2/3-Smad4		complex	2.86E-03	IGFBP5,SERPINE1
rs10986105	DENND1A	Fat	VitaminD3-VDR-RXR		complex	1.34E-03	IGFBP5,IGFBP6,SPP1
rs10986105	DENND1A	Fat	CCL5		cytokine	4.62E-03	CAPN2,HMGA1,PTGDS
rs10986105	DENND1A	Fat	IFNG		cytokine	2.37E-04	ALDH1A3,CSF1,E2F1,HMGA1,IFITM3,IL1R1,PEA15,PTGES,PTX3,S100A10,SERPINE1,SMAD3,SPP1,THY1,TICAM1,TSHR
rs10986105	DENND1A	Fat	IL13		cytokine	1.99E-03	CAPN2,CHST2,IL1R1,PDLIM2,PTGES,SERPINE1,SPP1
rs10986105	DENND1A	Fat	IL1A		cytokine	7.19E-07	ALDH1A3,CSF1,IGFBP5,MT2A,PTGES,PTX3,SERPINE1,SPP1,TICAM1
rs10986105	DENND1A	Fat	IL1B		cytokine	1.97E-09	ABCC3,AKR1B1,CSF1,E2F1,HMGA1,IGFBP5,IGFBP6,IL1R1,MT2A,PCDH7,PTGDS,PTGES,PTX3,S100A10,SERPINE1,SPP1,STMN2,THY1,UGDH,XYLT1
rs10986105	DENND1A	Fat	IL2		cytokine	5.74E-04	ABCC1,ARHGDIA,CAPN5,CLSPN,CSF1,DAP,IL1R1,PEA15,SPP1
rs10986105	DENND1A	Fat	Il3		cytokine	4.27E-03	ANPEP,CSF1,SPP1
rs10986105	DENND1A	Fat	IL6	5.51E-01	cytokine	9.34E-05	ABCC1,ABCC3,ANPEP,CSF1,E2F1,IFITM3,IGFBP5,IGFBP6,IL1R1,PTGES,SERPINE1,SPP1
rs10986105	DENND1A	Fat	OSM		cytokine	3.29E-03	ABCC1,ABCC3,COL6A1,ECM1,IGFBP6,MT2A,PTGES,SERPINE1
rs10986105	DENND1A	Fat	PRL		cytokine	5.00E-04	CAPN2,ECM1,GNA12,IGFBP5,MAGED1,SPP1
rs10986105	DENND1A	Fat	TNF		cytokine	2.73E-06	ABCC1,ABCC3,AKR1B1,ALDH1A3,ANPEP,CCDC80,CHST2,CSF1,E2F1,IGFBP5,IGFBP6,IL1R1,PCDH7,PRSS23,PTGES,PTX3,RCN3,SERPINE1,SMAD3,SPP1,THY1,TICAM1
rs10986105	DENND1A	Fat	ADA	8.36E-01	enzyme	7.16E-03	SERPINE1,SPP1
rs10986105	DENND1A	Fat	ALDH1A2	6.30E-01	enzyme	4.17E-04	ALDH1A3,CSF1,SPP1
rs10986105	DENND1A	Fat	CHI3L1	9.41E-01	enzyme	2.45E-04	COL6A1,IGFBP5,SERPINE1
rs10986105	DENND1A	Fat	FBXO32	9.80E-01	enzyme	7.37E-03	ALDH1A3,IL1R1,PTGES
rs10986105	DENND1A	Fat	HRAS	7.97E-01	enzyme	2.98E-04	ALDH1A3,CAPN2,CCDC80,CSF1,E2F1,IGFBP5,PRSS23,SERPINE1,SMAD3,SPP1
rs10986105	DENND1A	Fat	IRS1	7.18E-01	enzyme	2.76E-03	AP2A1,COL6A1,NR2F1,SPP1
rs10986105	DENND1A	Fat	KRAS	8.74E-01	enzyme	1.14E-03	ANPEP,AOX1,CCDC80,E2F1,IFITM3,PLA1A,THY1
rs10986105	DENND1A	Fat	MCM2	1.60E-01	enzyme	2.20E-05	LMNB2,MCM4
rs10986105	DENND1A	Fat	MCM3	6.29E-01	enzyme	2.20E-05	LMNB2,MCM4
rs10986105	DENND1A	Fat	MCM4	6.58E-02	enzyme	2.20E-05	LMNB2,MCM4
rs10986105	DENND1A	Fat	MCM7	4.11E-01	enzyme	4.56E-04	LMNB2,MCM4
rs10986105	DENND1A	Fat	PLA2G2F		enzyme	9.41E-03	PTGES
rs10986105	DENND1A	Fat	SND1	7.52E-01	enzyme	7.16E-03	E2F1,NR2F1
rs10986105	DENND1A	Fat	TAZ	7.79E-01	enzyme	9.45E-06	AOX1,AXL,MYOF,PRSS23,SERPINE1
rs10986105	DENND1A	Fat	TERT		enzyme	3.47E-03	ALDH1A3,PRSS23,SMAD3,SPP1
rs10986105	DENND1A	Fat	PTH1R	9.21E-01	g-protein coupled receptor	4.79E-03	CSF1,SPP1
rs10986105	DENND1A	Fat	E2f		group	2.45E-03	E2F1,POLA2,SERPINE1,TYMS
rs10986105	DENND1A	Fat	estrogen receptor		group	1.14E-04	AXL,COL6A1,FLNC,LOXL2,PCDH7,SERPINE1,SMAD3
rs10986105	DENND1A	Fat	Histone h3		group	4.86E-03	CKAP4,E2F1,IFITM3,MCM4,PTGES,SPP1
rs10986105	DENND1A	Fat	Ifn		group	2.38E-03	IFITM3,IL1R1,SERPINE1,SPP1
rs10986105	DENND1A	Fat	Interferon alpha		group	5.77E-03	E2F1,IFITM3,IL1R1,PTGES,TICAM1,TYMS
rs10986105	DENND1A	Fat	Ras		group	2.68E-03	ANPEP,HMGA1,PTGES,SERPINE1
rs10986105	DENND1A	Fat	Sos		group	2.72E-03	ABCC1,ALDH1A3,DAP,IGFBP5,S100A3
rs10986105	DENND1A	Fat	sPla2		group	9.41E-03	PTGES
rs10986105	DENND1A	Fat	TMSB4		group	3.21E-03	SERPINE1,SPP1
rs10986105	DENND1A	Fat	Tnf (family)		group	7.80E-03	ABCC3,CSF1,IL1R1,SERPINE1
rs10986105	DENND1A	Fat	BMP7	8.10E-01	growth factor	2.54E-04	AP2A1,IGFBP5,IGFBP6,SERPINE1,SPP1
rs10986105	DENND1A	Fat	EGF	6.85E-01	growth factor	4.54E-04	ANPEP,E2F1,IGFBP5,IL1R1,PTGES,S100A10,SERPINE1,SMAD3,SPP1
rs10986105	DENND1A	Fat	FGF2	8.22E-01	growth factor	2.11E-04	AKR1B1,ANPEP,CSF1,IGFBP5,S100A10,SERPINE1,SPP1,TSHR
rs10986105	DENND1A	Fat	FGF7	9.77E-01	growth factor	2.69E-04	ABCC3,CSF1,S100A10,SERPINE1
rs10986105	DENND1A	Fat	GDF10		growth factor	4.72E-03	SERPINE1
rs10986105	DENND1A	Fat	GH1		growth factor	4.64E-04	ABCC1,AKR1B1,DDT,IGFBP5,SPP1,UGDH
rs10986105	DENND1A	Fat	IGF1	7.78E-01	growth factor	4.75E-08	ANPEP,CSF1,E2F1,HMGA1,IFITM3,IGFBP5,IGFBP6,IL1R1,PDLIM2,SERPINE1,SPP1,THY1,TSHR
rs10986105	DENND1A	Fat	IGF2	8.83E-01	growth factor	1.25E-04	ARHGDIA,IGFBP5,IGFBP6,MCM4,SERPINE1,SPP1
rs10986105	DENND1A	Fat	INHA		growth factor	5.83E-07	COL6A1,E2F1,IL1R1,PCDH7,PRSS23,PTX3,SERPINE1
rs10986105	DENND1A	Fat	TGFA	6.56E-01	growth factor	6.44E-03	E2F1,S100A10,SERPINE1
rs10986105	DENND1A	Fat	TGFB1	6.33E-01	growth factor	2.34E-10	ANPEP,AXL,COL6A1,CSF1,E2F1,ECM1,HMGA1,IGFBP5,IGFBP6,IL1R1,KCNQ3,KDELR2,KDELR3,LOXL2,MYOF,PLA1A,PTGDS,PTGES,PTX3,S100A10,SERPINE1,SHISA5,SMAD3,SPOCK1,SPP1,SRM,THY1,TYMS,XYLT1
rs10986105	DENND1A	Fat	TGFB2	6.85E-01	growth factor	8.64E-03	SERPINE1,SMAD3,SPP1
rs10986105	DENND1A	Fat	Trpc2		ion channel	4.72E-03	TSHR
rs10986105	DENND1A	Fat	AKT1	8.38E-01	kinase	8.98E-04	E2F1,IGFBP5,MT2A,SERPINE1,SPP1,TYMS
rs10986105	DENND1A	Fat	CDC7	7.62E-01	kinase	9.41E-03	MCM4
rs10986105	DENND1A	Fat	CDK2	6.91E-01	kinase	9.38E-03	E2F1,MT2A
rs10986105	DENND1A	Fat	CDK3	9.26E-01	kinase	4.72E-03	TYMS
rs10986105	DENND1A	Fat	CHUK	1.62E-01	kinase	3.97E-04	CSF1,E2F1,IGFBP6,PCDH7,PTX3,SPP1
rs10986105	DENND1A	Fat	EGFR	7.86E-01	kinase	2.51E-03	COL6A1,E2F1,GPC1,IGFBP5,PTGES,SERPINE1
rs10986105	DENND1A	Fat	ERBB2	8.01E-01	kinase	9.84E-06	CCDC80,CHST2,COL6A1,DAP,GPC1,IGFBP5,IGFBP6,PTGES,SERPINE1,SMAD3,SPOCK1,THY1,TYMS
rs10986105	DENND1A	Fat	IKBKG		kinase	2.76E-03	CSF1,IGFBP6,PCDH7,PTX3
rs10986105	DENND1A	Fat	MAPK1	9.83E-01	kinase	2.69E-05	ANPEP,CAPN2,CHST2,DDT,E2F1,FLNC,IFITM3,SPOCK1,SPP1
rs10986105	DENND1A	Fat	MAPK3	6.25E-01	kinase	3.76E-03	PTGES,SMAD3,SPP1
rs10986105	DENND1A	Fat	MAPK9	9.57E-01	kinase	5.47E-03	HMGA1,PLA1A,PTGES,PTX3
rs10986105	DENND1A	Fat	ROCK2	9.83E-01	kinase	3.78E-04	PPL,SERPINE1,SPP1
rs10986105	DENND1A	Fat	SPHK1	9.05E-01	kinase	9.97E-03	PTGES,SERPINE1
rs10986105	DENND1A	Fat	AHR	9.28E-01	ligand-dependent nuclear receptor	4.32E-03	CHST2,COL6A1,E2F1,MT2A,SERPINE1,SPP1
rs10986105	DENND1A	Fat	AR	7.38E-01	ligand-dependent nuclear receptor	1.42E-04	CKAP4,DDT,IGFBP5,IL1R1,KDELR2,MCM4,PTGDS,SERPINE1,SMAD3
rs10986105	DENND1A	Fat	ESR1	8.49E-01	ligand-dependent nuclear receptor	1.12E-04	CAPN2,E2F1,IGFBP5,LOXL4,PRSS23,PTX3,SERPINE1,SMAD3,SPP1
rs10986105	DENND1A	Fat	NR4A1	9.27E-01	ligand-dependent nuclear receptor	8.73E-04	COL6A1,CSF1,E2F1,PTGDS,SMAD3
rs10986105	DENND1A	Fat	NR4A2	6.67E-01	ligand-dependent nuclear receptor	2.48E-03	COL6A1,PTX3,SMAD3
rs10986105	DENND1A	Fat	PGR	9.06E-01	ligand-dependent nuclear receptor	5.87E-03	ALDH1A3,CAPN2,IGFBP5,IL1R1
rs10986105	DENND1A	Fat	THRB	9.81E-01	ligand-dependent nuclear receptor	9.36E-03	E2F1,PTGDS,TSHR,WNT2B
rs10986105	DENND1A	Fat	miR-140-5p (and other miRNAs w/seed AGUGGUU)		mature microrna	4.56E-04	IGFBP5,SMAD3
rs10986105	DENND1A	Fat	miR-27a-3p (and other miRNAs w/seed UCACAGU)		mature microrna	9.97E-03	SMAD3,SRM
rs10986105	DENND1A	Fat	miR-296-5p (miRNAs w/seed GGGCCCC)		mature microrna	3.96E-03	HMGA1,NUMBL
rs10986105	DENND1A	Fat	miR-330-3p (and other miRNAs w/seed CAAAGCA)		mature microrna	4.72E-03	E2F1
rs10986105	DENND1A	Fat	miR-483-5p (miRNAs w/seed AGACGGG)		mature microrna	9.41E-03	ARHGDIA
rs10986105	DENND1A	Fat	mir-135		microrna	1.93E-03	IL1R1,SPP1
rs10986105	DENND1A	Fat	mir-223		microrna	2.85E-03	CARM1,CSF1,E2F1,MYOF
rs10986105	DENND1A	Fat	mir-345		microrna	4.72E-03	ABCC1
rs10986105	DENND1A	Fat	Upstream Regulator	False Discovery Rate (q-value)	Molecule Type	p-value of overlap	Target molecules in dataset
rs10986105	DENND1A	Fat	APBB2	7.70E-01	other	9.41E-03	TYMS
rs10986105	DENND1A	Fat	APBB3	9.50E-01	other	4.72E-03	TYMS
rs10986105	DENND1A	Fat	APP	9.19E-01	other	6.61E-04	CSF1,GLIS3,GNA12,GPC1,HMGA1,IGFBP5,PEA15,PTGDS,SERPINE1,SLIT2,STMN2,THY1
rs10986105	DENND1A	Fat	ARRB1	9.88E-01	other	6.65E-03	SERPINE1,SPP1
rs10986105	DENND1A	Fat	BGN	6.46E-01	other	5.69E-03	SERPINE1,SMAD3
rs10986105	DENND1A	Fat	CCNC	3.61E-01	other	9.41E-03	TYMS
rs10986105	DENND1A	Fat	CDC73	6.94E-01	other	3.96E-03	HMGA1,PTGES
rs10986105	DENND1A	Fat	CLDN7	7.65E-01	other	2.76E-03	CKAP4,MAGED1,MT2A,PRSS23
rs10986105	DENND1A	Fat	COPS2	7.38E-01	other	4.72E-03	E2F1
rs10986105	DENND1A	Fat	CR1L		other	9.97E-03	COL6A1,SERPINE1
rs10986105	DENND1A	Fat	CTDSPL	9.27E-01	other	9.41E-03	E2F1
rs10986105	DENND1A	Fat	DKK2	9.81E-01	other	4.72E-03	SPP1
rs10986105	DENND1A	Fat	DLC1	9.80E-01	other	4.56E-04	S100A10,SERPINE1
rs10986105	DENND1A	Fat	DYNLRB1	7.18E-01	other	4.72E-03	SERPINE1
rs10986105	DENND1A	Fat	FALEC		other	4.72E-03	ECM1
rs10986105	DENND1A	Fat	FANCC	9.06E-01	other	2.13E-03	IL1R1,MYOF,PTX3
rs10986105	DENND1A	Fat	L1CAM	9.50E-01	other	6.06E-04	ARHGDIA,STMN2
rs10986105	DENND1A	Fat	LTBP1	9.18E-01	other	4.79E-03	SERPINE1,SMAD3
rs10986105	DENND1A	Fat	MAGEA11		other	9.41E-03	E2F1
rs10986105	DENND1A	Fat	MAP1B	1.87E-01	other	4.72E-03	MAP1A
rs10986105	DENND1A	Fat	NPC2	9.76E-01	other	3.21E-03	PTGDS,PTGES
rs10986105	DENND1A	Fat	ORC1		other	2.20E-05	LMNB2,MCM4
rs10986105	DENND1A	Fat	ORC2	8.29E-01	other	2.18E-04	LMNB2,MCM4
rs10986105	DENND1A	Fat	ORC3	8.32E-01	other	4.72E-03	LMNB2
rs10986105	DENND1A	Fat	ORC4	6.14E-01	other	4.72E-03	LMNB2
rs10986105	DENND1A	Fat	ORC6		other	9.41E-03	LMNB2
rs10986105	DENND1A	Fat	PDLIM2	1.43E-02	other	9.51E-04	NR2F1,PDLIM2,SCARA3,SPOCD1
rs10986105	DENND1A	Fat	PRCC	6.90E-01	other	4.72E-03	SERPINE1
rs10986105	DENND1A	Fat	PTH		other	5.87E-03	CSF1,IGFBP5,SMAD3,SPP1
rs10986105	DENND1A	Fat	RBFOX1		other	4.72E-03	SCN8A
rs10986105	DENND1A	Fat	SBDS	9.78E-01	other	7.62E-03	MT2A,PCDH7,SPP1
rs10986105	DENND1A	Fat	Til1		other	9.41E-03	SPP1
rs10986105	DENND1A	Fat	TRIM54		other	9.41E-03	FLNC
rs10986105	DENND1A	Fat	VTN		other	8.80E-03	S100A10,SERPINE1
rs10986105	DENND1A	Fat	F2		peptidase	2.94E-07	AKR1B1,CKAP4,HMGA1,IGFBP5,LOXL2,SERPINE1,SLIT2,SPOCD1,SRM,TMED9
rs10986105	DENND1A	Fat	SHH		peptidase	1.70E-05	GPC1,HMGA1,IGFBP5,SERPINE1,SPP1,SRM,TYMS
rs10986105	DENND1A	Fat	NT5E	7.82E-01	phosphatase	2.53E-03	SERPINE1,SPP1
rs10986105	DENND1A	Fat	PPP2CB	8.12E-01	phosphatase	4.72E-03	CLSPN
rs10986105	DENND1A	Fat	ARID4A	9.66E-01	transcription regulator	1.18E-03	E2F1,PTGDS
rs10986105	DENND1A	Fat	CCND1	8.61E-01	transcription regulator	2.59E-04	ALDH1A3,CLSPN,E2F1,MCM4,SPP1,TYMS,ZNF367
rs10986105	DENND1A	Fat	CCNE1		transcription regulator	7.91E-05	CAPN2,E2F1,MCM4
rs10986105	DENND1A	Fat	CDKN2A		transcription regulator	1.59E-03	CPA4,E2F1,IGFBP5,MCM4,PTX3,SERPINE1
rs10986105	DENND1A	Fat	CEBPA	7.47E-01	transcription regulator	4.14E-06	AKR1B1,ANPEP,CKAP4,CSF1,E2F1,HMGA1,MT2A,PPL,PTX3,SERPINE1,SPP1
rs10986105	DENND1A	Fat	CEBPB	8.31E-01	transcription regulator	2.49E-03	E2F1,HMGA1,IFITM3,PEA15,PTGES,SERPINE1,SPP1
rs10986105	DENND1A	Fat	CTNNB1	7.63E-01	transcription regulator	1.71E-03	ABCC1,ALDH1A3,ARHGDIA,ECM1,GNA12,IGFBP5,IL1R1,SERPINE1,SPP1
rs10986105	DENND1A	Fat	E2F1	2.87E-03	transcription regulator	4.31E-03	E2F1,HMGA1,MCM4,POLA2,SERPINE1,TYMS,UGDH
rs10986105	DENND1A	Fat	E2F2	9.57E-01	transcription regulator	3.30E-03	E2F1,MCM4,SERPINE1
rs10986105	DENND1A	Fat	E2F3	6.46E-01	transcription regulator	4.18E-04	E2F1,MCM4,POLA2,SERPINE1
rs10986105	DENND1A	Fat	E2F5	8.12E-01	transcription regulator	4.79E-03	E2F1,SERPINE1
rs10986105	DENND1A	Fat	E2F6	8.53E-01	transcription regulator	2.74E-03	E2F1,POLA2,SERPINE1
rs10986105	DENND1A	Fat	EGR1	9.81E-01	transcription regulator	8.64E-03	CSF1,PTGES,SERPINE1,SPP1
rs10986105	DENND1A	Fat	EHF	6.61E-01	transcription regulator	5.36E-04	ANPEP,E2F1,SERPINE1,THY1
rs10986105	DENND1A	Fat	ERG	9.69E-01	transcription regulator	3.20E-04	DNMBP,FLNC,PLA1A,SLIT2,SPP1,WNT2B
rs10986105	DENND1A	Fat	ETS1	9.66E-01	transcription regulator	2.96E-03	ANPEP,SERPINE1,SPP1,THY1,TYMS
rs10986105	DENND1A	Fat	FOS	6.56E-01	transcription regulator	1.34E-06	ABCC1,ALDH1A3,CAPN2,COL6A1,DAP,IGFBP5,MT2A,PTGDS,S100A10,S100A3,SERPINE1,SPP1,XYLT1
rs10986105	DENND1A	Fat	FOSB	6.91E-01	transcription regulator	3.41E-04	MT2A,SERPINE1,SMAD3
rs10986105	DENND1A	Fat	FOSL1		transcription regulator	4.27E-03	AXL,MT2A,SERPINE1
rs10986105	DENND1A	Fat	GFI1		transcription regulator	9.74E-03	CSF1,IL1R1,SMAD3
rs10986105	DENND1A	Fat	HES1	8.52E-01	transcription regulator	1.70E-03	E2F1,PTGDS,SPP1
rs10986105	DENND1A	Fat	HLTF	6.81E-01	transcription regulator	9.41E-03	SERPINE1
rs10986105	DENND1A	Fat	HOXD10		transcription regulator	3.15E-03	E2F1,SERPINE1,TICAM1
rs10986105	DENND1A	Fat	ING2	9.81E-01	transcription regulator	2.20E-05	SERPINE1,SPP1
rs10986105	DENND1A	Fat	JUN	9.36E-01	transcription regulator	7.49E-09	AXL,CAPN2,CSF1,FLNC,HMGA1,MT2A,PEA15,PTGDS,PTGES,PTX3,S100A10,SERPINE1,SPP1,XYLT1
rs10986105	DENND1A	Fat	KLF2	9.05E-01	transcription regulator	5.53E-04	ECM1,MT2A,PTGDS,SERPINE1,UGDH
rs10986105	DENND1A	Fat	KMT2D	7.70E-01	transcription regulator	9.36E-03	CKAP4,E2F1,MARVELD1,PCDH7
rs10986105	DENND1A	Fat	LMX1B		transcription regulator	1.18E-03	PTX3,SLIT2
rs10986105	DENND1A	Fat	MECOM	8.49E-01	transcription regulator	4.37E-03	E2F1,SERPINE1
rs10986105	DENND1A	Fat	MTPN	8.60E-01	transcription regulator	6.90E-03	S100A10,SERPINE1,SPP1
rs10986105	DENND1A	Fat	MYB	8.89E-01	transcription regulator	8.12E-03	ANPEP,IGFBP5,SPP1
rs10986105	DENND1A	Fat	MYC	9.75E-01	transcription regulator	8.38E-04	CAPN2,E2F1,ECM1,GPC1,HMGA1,PLA1A,PPL,S100A10,SERPINE1,SPP1,SRM,THY1,TYMS
rs10986105	DENND1A	Fat	MYCN		transcription regulator	1.52E-04	ABCC1,CKAP4,E2F1,HMGA1,S100A10,SERPINE1,TMED9
rs10986105	DENND1A	Fat	NFKBIA	9.36E-01	transcription regulator	9.79E-04	AXL,CSF1,HMGA1,IGFBP6,PCDH7,PEA15,PTX3,SPOCK1
rs10986105	DENND1A	Fat	NKX2-1		transcription regulator	1.31E-03	IGFBP6,SCARA3,SERPINE1,THY1,TSHR
rs10986105	DENND1A	Fat	POU2F1	9.66E-01	transcription regulator	2.38E-03	AOX1,PTGDS,PTGES,SPP1
rs10986105	DENND1A	Fat	RB1	7.16E-01	transcription regulator	1.42E-03	CPA4,E2F1,MCM4,PTX3,SERPINE1,TYMS
rs10986105	DENND1A	Fat	RUNX3	9.79E-01	transcription regulator	1.70E-03	ABCC1,SPP1,THY1
rs10986105	DENND1A	Fat	SMAD4	6.75E-01	transcription regulator	3.08E-03	CSF1,PTX3,SERPINE1,SHISA5,SMAD3
rs10986105	DENND1A	Fat	SMAD5	6.26E-01	transcription regulator	6.65E-03	CSF1,SERPINE1
rs10986105	DENND1A	Fat	SMAD6	9.83E-01	transcription regulator	2.53E-03	SERPINE1,SPP1
rs10986105	DENND1A	Fat	SMARCA4	7.38E-01	transcription regulator	3.09E-06	ALDH1A3,CSF1,E2F1,IFITM3,IGFBP5,KCNQ3,LOXL2,PTX3,SERPINE1,SPOCD1,SPP1,THY1,TYMS
rs10986105	DENND1A	Fat	SP1	9.81E-01	transcription regulator	7.19E-04	E2F1,HMGA1,IFITM3,KCNQ3,SERPINE1,SMAD3,SPP1,TYMS,UGDH
rs10986105	DENND1A	Fat	SPDEF		transcription regulator	4.27E-03	COL6A1,SERPINE1,SMAD3
rs10986105	DENND1A	Fat	Sry		transcription regulator	9.41E-03	PTGDS
rs10986105	DENND1A	Fat	STAT1	8.61E-01	transcription regulator	1.78E-03	ALDH1A3,AXL,IFITM3,IL1R1,S100A10,SMAD3
rs10986105	DENND1A	Fat	STAT4	6.26E-01	transcription regulator	6.08E-04	CAPN5,DAP,KDELR2,MAGED1,RCN3,SERPINE1
rs10986105	DENND1A	Fat	TFAP2D		transcription regulator	4.72E-03	MT2A
rs10986105	DENND1A	Fat	TFB1M	7.25E-01	transcription regulator	4.72E-03	E2F1
rs10986105	DENND1A	Fat	TFCP2	8.94E-01	transcription regulator	1.93E-03	SPP1,TYMS
rs10986105	DENND1A	Fat	TFE3	6.26E-01	transcription regulator	4.37E-03	POLA2,SERPINE1
rs10986105	DENND1A	Fat	TP53	7.76E-01	transcription regulator	1.73E-05	ABCC1,ADAMTSL4,AKR1B1,ARHGAP1,CCDC80,CSF1,E2F1,IGFBP5,MCM4,MYOF,NR2F1,PCDH7,PTGDS,SERPINE1,SHISA5,SPP1,THY1,TYMS,UGDH
rs10986105	DENND1A	Fat	TWIST1	9.72E-01	transcription regulator	5.22E-03	COL6A1,GPC1,IGFBP5,SPP1
rs10986105	DENND1A	Fat	WWTR1	3.93E-01	transcription regulator	3.58E-03	SERPINE1,SPP1
rs10986105	DENND1A	Fat	ZBTB7B	9.98E-01	transcription regulator	9.97E-03	IL17RE,IL1R1
rs10986105	DENND1A	Fat	ZFP36	8.97E-01	transcription regulator	9.38E-03	E2F1,SPP1
rs10986105	DENND1A	Fat	EIF3I	9.72E-01	translation regulator	4.72E-03	SERPINE1
rs10986105	DENND1A	Fat	FAS	8.41E-01	transmembrane receptor	7.53E-03	ARHGDIA,COL6A1,CSF1,PTX3,SERPINE1,SPP1
rs10986105	DENND1A	Fat	IL6R	9.51E-01	transmembrane receptor	4.62E-03	ABCC1,ABCC3,IGFBP5
rs10986105	DENND1A	Fat	ITGB3	6.26E-01	transmembrane receptor	3.45E-03	CSF1,SERPINE1,SMAD3
rs10986105	DENND1A	Fat	ABCB4	9.83E-01	transporter	8.80E-03	SERPINE1,SPP1
rs10986105	DENND1A	Fat	ANKH	9.08E-01	transporter	4.72E-03	SPP1
rs10986105	DENND1A	Fat	AP2B1	2.65E-01	transporter	9.41E-03	PTGDS
rs10986105	DENND1A	Fat	APOE	9.11E-01	transporter	1.75E-05	CSF1,DDT,ECM1,IGFBP6,PTX3,SERPINE1,SPP1,THY1
rs10986105	DENND1A	Fat	SFTPA1		transporter	5.19E-03	ANPEP,ECM1,SERPINE1
rs10986105	DENND1A	Fat	SYVN1	2.36E-01	transporter	3.76E-03	ABCC3,AXL,MYOF,SCARA3
rs10986105	DENND1A	Fat	TMED10	9.77E-01	transporter	4.72E-03	TMED9
rs10986105	DENND1A	Fat	ZFYVE16	3.07E-01	transporter	9.41E-03	SERPINE1
rs12478601	THADA	Fat	cyclosporin A		biologic drug	5.63E-04	ACPP,AGTR1,ANXA1,ATP1A1,BCL2,BCL2L1,CAV1,CDH1,CLDN4,COL4A2,CYP3A4,DGKA,EDIL3,EDNRB,EGF,ELF3,F5,FASN,FOS,FREM2,GJA1,GPX2,HELLS,HIF1A,HMOX1,IL31RA,ITPR2,KRT16,LAMC2,LYPD3,LYVE1,NOS1,NR4A1,NRCAM,PDCD4,PDE3B,PERP,RFTN1,SCD,SERPINH1,SLC14A2,SLC34A2,SMPDL3B,STAT5A,SYT7,TTN,VIM
rs12478601	THADA	Fat	desmopressin		biologic drug	6.31E-03	ANK3,ATP1A1,CARD14,FOS,LDHB,MME,PHLDB2,PPP1R1A,RAP1GAP,SCNN1B,SCNN1G,SLC9A3,SPTBN2
rs12478601	THADA	Fat	ghrelin		biologic drug	2.63E-03	FASN,FOS,SCD
rs12478601	THADA	Fat	glucagon		biologic drug	2.62E-03	ANK3,CARD14,FOS,MME,NR4A1,NR4A2,PHLDB2,PPP1R1A,RAP1GAP,SLC9A3
rs12478601	THADA	Fat	vancomycin		biologic drug	4.35E-04	ANXA1,C3,CAT,CDCP1,CLDN4,ELF3,GPX2,GPX8,HMOX1,LAMC2,NOX4,RFTN1,SCD,SLC34A2,VIM
rs12478601	THADA	Fat	11-dehydrocorticosterone		chemical - endogenous mammalian	5.96E-06	ACOX1,FASN,GPAM,LIPE,PNPLA2,PPARGC1A
rs12478601	THADA	Fat	2-mercaptoethanol		chemical - endogenous mammalian	8.33E-03	HMOX1,IDO1,SLC2A1
rs12478601	THADA	Fat	4-phenylbutyric acid		chemical - endogenous mammalian	7.59E-03	ABCD1,ABCD2,ACOX1,ADIPOR2,ATP2A3,BCL2,GJA1,HIF1A,PEX11A,SEPP1,XBP1
rs12478601	THADA	Fat	7beta-hydroxycholesterol		chemical - endogenous mammalian	4.40E-03	NR4A1,NR4A2
rs12478601	THADA	Fat	arachidonic acid		chemical - endogenous mammalian	4.72E-03	ACOX1,AQP3,CD36,ELOVL2,FABP4,FADS2,FASN,FOS,HMOX1,PENK,SCD,THRSP,VIM
rs12478601	THADA	Fat	arginine		chemical - endogenous mammalian	7.22E-05	AGTR1,BCL2,BCL2L1,HIF1A,PPARGC1A,SCD,SLC7A1,SLC7A5,XBP1
rs12478601	THADA	Fat	ascorbic acid		chemical - endogenous mammalian	4.13E-03	ALPL,BCL2L1,COL17A1,HIF1A,IGF1,ITGA2,ITGB1,MSX2,PMP22,SLC2A1,SPARC,TYR
rs12478601	THADA	Fat	beta-carotene		chemical - endogenous mammalian	1.07E-04	ACSS2,DGAT2,FABP4,FADS3,LPL,MARC1,ME1,PPARG,RBP4,SLC9A2
rs12478601	THADA	Fat	beta-estradiol		chemical - endogenous mammalian	2.58E-14	ACKR3,ACOX1,ACPP,ACSL1,ADAMTS5,ADH1C,ADIPOQ,ADIRF,AGTR1,ALDH4A1,ANGPT1,ANKH,ANXA1,AQP5,ATP12A,BCL2,BCL2L1,BMP4,C3,CALM1 (includes others),CAP2,CAPN12,CAV1,CAV2,CCDC170,CDH1,CDKN1C,CEBPA,CHRM3,CLDN4,CLDN7,CLDN8,CLSTN2,CTPS1,CYB5A,CYP24A1,CYP3A4,DCLK1,DDR1,DLG3,E2F2,EGF,ELF3,ELOVL2,ENPP2,EPB41L3,EPHA1,ERBB2,ERBB3,ESR2,ETV4,FABP4,FADS3,FASN,FBN1,FGFBP1,FGFR3,FMO5,FMOD,FOLR1,FOS,FOXA1,FOXC1,FOXN3,FST…
rs12478601	THADA	Fat	butyric acid		chemical - endogenous mammalian	9.51E-04	ALDH1A1,ANXA1,ANXA5,ATP2A3,BCL2,BCL2L1,CALM1 (includes others),CDH1,CDKN1C,CEACAM5,CLDN1,COL4A1,COL4A2,COL5A2,DDR1,FABP4,FASN,FOS,FSTL1,G0S2,GATA3,GPR56,GPRC5A,INPP5J,IRS1,ITPR2,KLF5,LEP,MAPK4,NR4A1,NRP1,PCK1,PKHD1,PPARG,PRDM1,PYGL,SEPP1,SERPINB2,SLC26A2,SLC2A1,SOX9,STAT5B,SULT1E1,TUBA4A,WNT5A
rs12478601	THADA	Fat	Ca2+		chemical - endogenous mammalian	1.35E-05	ANKH,AQP5,BCL2,BCL2L1,CASP14,CDH1,CYP27B1,DUOX1,E2F2,ELF3,ENPP1,FABP4,FASN,FIGF,FOS,GLS,HOMER1,ITPR2,IVL,KLK5,KLK7,KRT1,KRT10,KRT8,MCAM,NOS1,NR4A1,NTRK2,PADI1,PADI3,PPARG,SBSN,SERPINB2,TCHH,TRPV6,VDR
rs12478601	THADA	Fat	corticosterone		chemical - endogenous mammalian	1.75E-05	ACOX1,ANXA1,ATP1A1,BCL2,CAV1,FASN,FOS,GPAM,HSD11B1,ITGB1,LEP,LIPE,MAOA,NOS1,NOX4,OCLN,PNPLA2,PPARGC1A,WNT10B,WNT7B,XBP1
rs12478601	THADA	Fat	cyclic AMP		chemical - endogenous mammalian	3.73E-07	ANTXR2,AOC3,ASS1,BCL2,CEBPA,CRYAB,DCT,EPCAM,ERBB2,FOS,GATA3,GJA1,GOT1,HIF1A,IGF1,INHBA,LEP,LGALS3BP,LHCGR,MEST,MME,NOS1,NR4A1,NR4A2,NTF4,PCK1,PENK,PFKFB1,PPARGC1A,PRKAR2B,RBP4,SERPINB2,SOX9,TG,TGFA,THRSP,TRPV4,TYR,WNT10B,YWHAG
rs12478601	THADA	Fat	cyclic GMP		chemical - endogenous mammalian	2.19E-03	BCL2,FOS,LHCGR,MARCKSL1,PPARGC1A
rs12478601	THADA	Fat	deoxycholate		chemical - endogenous mammalian	1.22E-03	CAV1,CDH1,CYP3A4,GJA1,GJB2,GJB6,GLS,SERPINB5,SLC1A3,TP63
rs12478601	THADA	Fat	D-fructose		chemical - endogenous mammalian	1.90E-06	ADIPOQ,CEBPA,FABP4,FASN,HP,MLXIPL,PPARG,SCD,SLC2A12,SLC2A5,SLC5A1,SLC9A3,TKT
rs12478601	THADA	Fat	D-glucose		chemical - endogenous mammalian	1.63E-13	ACOX1,ACSL1,ADIPOQ,ADIPOR1,AGTR1,ALDOC,ANXA1,ASS1,BCL2,BCL2L1,BMP4,C3,CACNA1D,CAT,CAV1,CD36,CEBPA,COL4A1,DUOX1,ELF3,FASN,FOS,GJA1,GOT1,GPAM,GPD1,GPLD1,GRIA2,HAPLN1,HIF1A,HK2,HMOX1,HP,IDH1,IER2,IGF1,IL6ST,ILK,ITGB1,ITPR2,KIF5C,LAMC1,LEP,LIPE,LOC102724788/PRODH,LPL,MLXIPL,NOX4,NQO1,NR4A1,NR4A2,NRXN1,OCLN,PC,PCK1,PCSK2,PDCD4,PGM1,PPARG,PPARGC1A,PREB,PRKCZ,SCD,SEPP1,SERPINB5,SLC1A3,SLC2A1,SLC39A8,SLC…
rs12478601	THADA	Fat	dihydrotestosterone		chemical - endogenous mammalian	9.49E-15	ACPP,ADH1C,ADIPOQ,ADTRP,AGTR1,ATP13A2,AZGP1,BCAP31,BCL2,BCL2L1,CD36,CDH1,CDO1,CEBPA,COL4A1,COL5A2,CST6,EGF,ERBB2,ESR2,FABP4,FASN,FOS,FOXE1,FOXP2,FOXQ1,G0S2,GHR,GPD1,GPRIN2,GPX4,HK2,HOMER2,HSD11B2,IGF1,IL17RB,IL6ST,ITGA2,ITGB1,KLK7,KRT1,KRT19,LEF1,LEP,LGALS1,LIPE,LOX,LPL,MCAM,ME1,MGLL,MME,NKX3-1,NOS1,NR4A1,PC,PCK1,PDCD4,PEA15,PIP,PPARG,RAB3B,RARRES2,RGN,S100A3,SCD,SEPP1,SFRP4,SLC16A7,SLC1A3,SLC25A…
rs12478601	THADA	Fat	dinoprost		chemical - endogenous mammalian	8.76E-05	AKR1C1/AKR1C2,ATP1A1,CD36,FABP4,FOS,HSD11B2,LHCGR,LPL,MGST1,NR4A1,NR4A2,POR,TGFA,THRSP,YWHAG
rs12478601	THADA	Fat	DL-fructose		chemical - endogenous mammalian	4.36E-03	FASN,GPD1,SCD,SLC2A5
rs12478601	THADA	Fat	ethanol		chemical - endogenous mammalian	6.86E-04	ACOX1,ADCY8,ADCYAP1R1,ADH1C,ADH4,ADIPOQ,ADIPOR1,ALOX15B,BCL2,BCL2L1,BHMT,CAT,CEBPA,CYP3A4,DCT,DDR2,FASN,FOS,GPAM,GPC5,HIF1A,HMOX1,HOMER2,LGALS1,MAP2,MLXIPL,MME,MSX2,NQO1,NTRK2,PPARG,PPARGC1A,RARRES2,RBP1,SCD,SEC23A,SLC7A11,SPTBN1,STAT5B
rs12478601	THADA	Fat	fatty acid		chemical - endogenous mammalian	2.62E-07	ACOX1,AOC1,BCL2,CD36,CIDEA,DGAT1,FABP4,FADS2,FASN,GPAM,HMOX1,IRS1,LPL,NR4A1,NR4A2,PLIN2,PLIN4,PLIN5,RBP4,SCD,THRSP
rs12478601	THADA	Fat	gamma-linolenic acid		chemical - endogenous mammalian	9.65E-05	FASN,HMOX1,PLIN2,PLIN4,PLIN5,THRSP
rs12478601	THADA	Fat	hydrogen peroxide		chemical - endogenous mammalian	1.74E-04	ADIPOQ,AKR1C1/AKR1C2,BCL2,BCL2L1,CAT,CAV1,CDH1,CDKN2C,CFD,CRYAB,CST3,DNAJB1,ENPP2,EZR,F2RL1,FASN,FOS,GPX1,HIF1A,HMOX1,HSPB2,IRS1,ITGA2,MB,MCAM,NOS1,NR4A1,NTRK2,PDCD4,PPAP2A,PPARG,PPARGC1A,PTN,PTP4A2,RIOK3,RNF19B,RUNX3,SCNN1A,SEPP1,SERPINH1,SLC7A11,SPARC,TP73,TRAF4,TUBA4A,TYR,VDR,VIM,XBP1
rs12478601	THADA	Fat	lauroylcarnitine		chemical - endogenous mammalian	4.40E-03	CLDN1,CLDN4
rs12478601	THADA	Fat	L-glutamic acid		chemical - endogenous mammalian	4.64E-05	BCL2,BCL2L1,CDS1,CFD,CIDEC,CYP3A4,FADS2,FASN,FOS,HOMER1,LEP,MAP2,MGLL,NOS1,PLIN2,PPARGC1A,SLC1A3,SORBS1
rs12478601	THADA	Fat	L-triiodothyronine		chemical - endogenous mammalian	2.25E-05	ABCD2,ACOT2,ACOX1,ACSL1,ADAMTS5,ADIPOQ,ALDH1A1,ATP1A1,CEBPA,COL4A1,CST3,CYP27B1,EGF,ENPP2,FABP4,FASN,FOS,HCN2,HIF1A,HOMER1,HP,HR,IGF1,ITGA7,KRT16,KRT17,LEP,LHCGR,LIPE,ME1,NR4A1,PCK1,PCSK2,POR,PPARG,PPARGC1A,PRKCZ,PYGL,RGN,SCD,SORBS1,THRSP,TRHDE,TTN
rs12478601	THADA	Fat	lysophospholipids		chemical - endogenous mammalian	4.40E-03	CLDN1,OCLN
rs12478601	THADA	Fat	mannose		chemical - endogenous mammalian	6.21E-03	FASN,FOS,GPD1,NR4A1
rs12478601	THADA	Fat	melatonin		chemical - endogenous mammalian	2.93E-03	BCL2,FASN,FOS,GJA1,GJB2,HIF1A,HMOX1,IGF1,IRS1,KRT19,LEP,NQO1,SOX9,SPARC,STS,VIM
rs12478601	THADA	Fat	norepinephrine		chemical - endogenous mammalian	9.84E-03	ADRBK2,DFNB31,FOS,GPD1,HHIP,HMOX1,LEP,LRRN3,MCAM,NR4A1,PDE8B,PPARG,PPARGC1A,RBP4,SLC15A1,SLC2A1,SLC6A17,TC2N,THRSP
rs12478601	THADA	Fat	octanoic acid		chemical - endogenous mammalian	7.71E-07	CD36,CEBPA,DGAT2,FABP4,FASN,LEP,LPL,PPARG
rs12478601	THADA	Fat	oleic acid		chemical - endogenous mammalian	4.00E-05	ACSL1,AQP3,CD36,DGAT2,FASN,FOS,HK2,IGF1,LPL,MLXIPL,NR4A1,PCK1,PLIN2,PLIN4,PLIN5,PPARGC1A,SCD,THRSP
rs12478601	THADA	Fat	oleylamide		chemical - endogenous mammalian	4.40E-03	LPL,PPARG
rs12478601	THADA	Fat	palmitic acid		chemical - endogenous mammalian	2.78E-06	ACSL1,ADCYAP1R1,ADIPOQ,ADIPOR2,BCL2,CD36,CIDEA,DGAT2,F2RL1,FASN,FOS,GLP1R,HK2,HMOX1,IRS1,LEP,MLXIPL,NR4A1,NR4A2,PCK1,PLIN2,PPARG,PPARGC1A,SCD,TYR,UCHL1,XBP1
rs12478601	THADA	Fat	palmitoylcarnitine		chemical - endogenous mammalian	4.40E-03	CLDN1,CLDN4
rs12478601	THADA	Fat	phenylacetate		chemical - endogenous mammalian	1.11E-03	CAV1,CAV2,SERPINB5
rs12478601	THADA	Fat	progesterone		chemical - endogenous mammalian	5.95E-18	ACPP,ACSL1,ADCYAP1R1,ADH5,ADIPOQ,AGTR1,AKR1C3,ALDH1A1,ALPL,ANKH,BCL2,BCL2L1,C3,CAV1,CDH1,CES1,CFD,CIDEC,CKMT1A/CKMT1B,CLDN3,CLDN4,CRYAB,CST3,CYP3A4,EGF,ELOVL2,ENPEP,ENPP1,ENPP2,ERBB2,ESR2,FMO5,FOS,FUT9,GHR,GJA1,GJB2,GPAM,GRIA1,GSTA3,HIF1A,HOPX,HOXA10,HOXA11,HSD11B1,HSD11B2,IGF1,INHBA,IRS1,ITGA2,ITGB1,KLF5,KRT7,LGALS1,LHCGR,LIPE,LMO7,LPL,MAOA,ME1,MME,NR4A1,NRP1,NTF4,OCLN,PCK1,PCP4,PDK3,PDZK1IP1,PL…
rs12478601	THADA	Fat	prostaglandin E2		chemical - endogenous mammalian	2.82E-03	ANGPT1,AQP3,ATP2A3,BCL2L1,CASP14,CDH1,DGAT1,ERBB2,EREG,F2RL1,FASN,FMOD,FOS,FSTL3,GJA1,HIF1A,HMOX1,IDO1,IGF1,ITGB1,NR4A1,NR4A2,NRP1,NTF4,PENK,PPARG,PRDM1,RORC,SLC5A1,ST6GALNAC2,TGFA,THRSP
rs12478601	THADA	Fat	pyrophosphate		chemical - endogenous mammalian	2.63E-03	ALPL,ANKH,ENPP1
rs12478601	THADA	Fat	steroid		chemical - endogenous mammalian	9.91E-03	ANXA1,CDH1,CEBPA,CYP3A4,FOS,IGF1,KLK10
rs12478601	THADA	Fat	sterol		chemical - endogenous mammalian	8.98E-03	ABCD2,ACSL1,ACSS2,FASN,GPAM,IDH1
rs12478601	THADA	Fat	testosterone		chemical - endogenous mammalian	2.69E-06	ABCC9,ACSL1,ADIPOQ,ANXA1,ATP12A,BCL2,BMP4,CAT,CAV1,CDH1,CYB5A,EGF,ERBB2,ESR2,FABP4,FGFR3,FOS,GPX4,GRIA1,HIF1A,HPCAL4,IGF1,INHBA,ITGB1,LEP,LHCGR,MAOA,MGST1,NKX3-1,NOS1,OCLN,PDE3B,PMP22,PPARG,PRKCZ,SCNN1A,SERPINB5,SLC39A8,SLC7A4,SRD5A1,SULT1E1,TG,TGFA,UGT8,WNT5A
rs12478601	THADA	Fat	tretinoin		chemical - endogenous mammalian	9.16E-07	ACOX1,ACSL1,ACSS2,ADAMTS5,ADCYAP1R1,AGTR1,ALDH1A1,ALDH9A1,ALPL,ANXA1,ANXA5,ANXA6,APBB1IP,ATP1B3,ATP2A3,BCL2,BHMT,BMP4,C3,CALM1 (includes others),CALML3,CD36,CDH1,CDKN2C,CEACAM1,CEBPA,CES1,CIDEA,CLDN1,CLDN10,COL4A1,COL4A2,COL9A2,CSF1R,CYP2U1,DGAT1,DHRS3,DSC1,DSG1,ELF3,ENPP2,EPCAM,EPHA1,ETV6,FABP4,FERMT1,FGFR4,FOS,FOXA1,FOXC1,G0S2,GHR,GJA1,GJB1,GPRC5A,GPX1,GPX2,HES1,HMOX1,HOXA11,HOXC12,HSD11B1,IGF1…
rs12478601	THADA	Fat	vaccenic acid		chemical - endogenous mammalian	2.91E-04	PLIN2,PLIN4,PLIN5
rs12478601	THADA	Fat	9Z,11E-octadecadienoic acid		chemical - endogenous non-mammalian	1.93E-03	ACOX1,CD36,EBF1,IL6ST,PPARG,SORBS1
rs12478601	THADA	Fat	benzyl isothiocyanate		chemical - endogenous non-mammalian	5.28E-03	BCL2,BCL2L1,CDH1,FOS,MST1R
rs12478601	THADA	Fat	bisphenol A		chemical - endogenous non-mammalian	3.75E-04	ADIPOQ,BCL2,C3,CDH1,CFD,EREG,ESR2,FOS,IGF1,LBP,LEP,LHCGR,MAOA,NR4A1,NR4A2,PPARG,SRD5A1
rs12478601	THADA	Fat	E. coli serotype 0127B8 lipopolysaccharide		chemical - endogenous non-mammalian	3.62E-05	ADIPOQ,ANXA1,CALB2,CAV1,CELSR2,DOK1,EDNRB,F2RL1,FZD1,GJA1,GJB2,GNG2,GPR12,HCAR2,HMOX1,IGF1,ITPK1,LAMC1,LAMC2,LOX,MAP2K1,NCALD,NTRK2,P2RY14,PCK1,SEMA4A,SLC7A11,SLC7A5
rs12478601	THADA	Fat	Fructus xanthii aqueous extract		chemical - endogenous non-mammalian	2.60E-04	ACOX1,CD36,FASN,SCD
rs12478601	THADA	Fat	ginsenoside Rb1		chemical - endogenous non-mammalian	1.54E-03	ACOX1,FASN,FOS,PPARGC1A,SCD
rs12478601	THADA	Fat	ginsenoside Re		chemical - endogenous non-mammalian	2.63E-03	ADIPOQ,FABP4,IRS1
rs12478601	THADA	Fat	mangiferin		chemical - endogenous non-mammalian	1.93E-03	BCL2,BCL2L1,CD36,DGAT2,HMOX1,NQO1
rs12478601	THADA	Fat	tunicamycin		chemical - endogenous non-mammalian	6.53E-04	ABCA12,ACOX1,ADCYAP1R1,ADIPOR2,CDH1,FOXE1,HAPLN1,HCN2,HMOX1,HSD11B1,ILK,LMF1,PAX8,PLIN2,PROM1,SLC2A1,SLC7A11,TG,TGFA,VIM,XBP1
rs12478601	THADA	Fat	xanthohumol		chemical - endogenous non-mammalian	6.15E-03	ANXA1,DGAT2,FOS,HMOX1,NQO1,SLN
rs12478601	THADA	Fat	bisindolylmaleimide		chemical - kinase inhibitor	6.15E-03	FABP4,FOS,ITGA2,IVL,NR4A1,PCK1
rs12478601	THADA	Fat	H89		chemical - kinase inhibitor	1.82E-03	ADIPOQ,ADSS,AQP5,CYP27B1,EREG,FOS,GJA1,HMOX1,IGF1,ITPR2,LHCGR,NOS1,NR4A1,NR4A2,PDE3B,PPARGC1A,TGFA,TYR
rs12478601	THADA	Fat	LY294002		chemical - kinase inhibitor	7.75E-04	ACKR3,ACSS2,ADH1C,ADIPOR1,ADIPOR2,AKR1C1/AKR1C2,AQP3,BCL2,BCL2L1,CD36,CDH1,CEBPA,CLDN4,CST3,ERBB3,EREG,FASN,FOS,FOXC1,GDF5,GJA1,GPD1,HAPLN1,HAVCR2,HES1,HIF1A,HMOX1,IER2,IGF1,IRS1,IVL,JUP,LAMC2,LEP,LHCGR,MAP2,ME1,NQO1,NR4A1,NR4A2,PPARG,PTN,RORC,SCD,SFN,SLC2A1,TG,TTN,TYR,VIM,WNT5A
rs12478601	THADA	Fat	PD98059		chemical - kinase inhibitor	1.01E-06	ADIPOQ,ADIPOR1,AGTR1,ANXA1,ATP6V1B1,BCL2,BCL2L1,BDH1,C3,CAV1,CD36,CDH1,CDH3,CEBPA,COL4A1,CYP24A1,DHRS3,DSG1,E2F2,EDNRB,ERBB2,FABP4,FAH,FASN,FGFBP1,FOS,GJA1,GPC5,GRIA1,HIF1A,HMOX1,HSD11B2,IGF1,ITGA2,ITGB1,KRT19,KRT8,LAD1,LEP,LIPG,LPL,MB,MGLL,MMD,MUC5B,NQO1,NR4A1,PC,PCK1,PFKFB1,PPARG,RETSAT,SCNN1A,SEPP1,SERPINB2,SERPINB5,SLC16A7,SLC26A2,SLC2A1,SLC38A2,ST6GALNAC2,STAT5A,TUBA4A,TYR,VDR,VIM
rs12478601	THADA	Fat	PP1		chemical - kinase inhibitor	1.15E-03	ANGPT1,BCL2L1,CDH1,ERBB2,FOS,GJA1,GRIA1,HMOX1
rs12478601	THADA	Fat	Rp-cAMPS		chemical - kinase inhibitor	1.08E-03	ALDH2,BCL2,BCL2L1,GRIA1,HMOX1,RBP1
rs12478601	THADA	Fat	SP600125		chemical - kinase inhibitor	4.37E-04	AKR1C3,BBOX1,BCL2,BCL2L1,BDH1,CIDEC,CLDN4,COL7A1,COL8A1,CSF1R,CYP27B1,DSG2,FASN,FOS,GNS,HMOX1,HSPB2,IL17RB,IRS1,ITGA2,LEP,MUC5B,NR4A1,SCD,SMPDL3A,TNNT2,VDR
rs12478601	THADA	Fat	U0126		chemical - kinase inhibitor	6.26E-05	ACKR3,ADIPOQ,ADRBK2,AQP3,BCL2,BCL2L1,C3,CAV1,CD36,CDH1,CEBPA,CELSR2,CLDN4,COL4A1,CSF1R,CYP24A1,DBNDD1,EDNRB,EGF,EHF,ENPP2,EREG,FABP4,FOLR1,FOS,G0S2,GJA1,GPR12,HAPLN1,HIF1A,HMOX1,IER2,IL17RB,INHBA,KLF5,LEP,LPL,MUC5B,NNAT,NR4A1,NR4A2,NXPH4,OCLN,PLIN1,PPARG,RFTN1,RORC,SCNN1A,SERPINB2,SOX9,STK17A,TGFA,TUBA4A,VIM
rs12478601	THADA	Fat	wortmannin		chemical - kinase inhibitor	3.35E-03	AGTR1,AQP3,BCL2,BCL2L1,CDH1,CIDEA,CIDEC,DSG1,E2F2,ERBB3,EZR,FASN,FOS,GPD1,HAPLN1,HIF1A,HMOX1,IGF1,IRF8,IRS1,LEP,NR4A1,VIM
rs12478601	THADA	Fat	batimastat		chemical - protease inhibitor	4.03E-03	EGF,FABP4,LIPE,SDC4,SLC2A1
rs12478601	THADA	Fat	3,3'-diindolylmethane		chemical drug	8.61E-03	BCL2,BCL2L1,CDKN1C,ERBB2,FASN,HMOX1,NQO1,TGFA,VIM
rs12478601	THADA	Fat	4-hydroxytamoxifen		chemical drug	9.33E-05	BCL2,BCL2L1,C3,CDH1,CEBPA,CYP3A4,EFEMP1,EPHA1,FABP4,FOS,FOXA1,IGF1,KRT19,MAP2K1,SLC2A1,SLC39A8,TGFA,VDR
rs12478601	THADA	Fat	5-azacytidine		chemical drug	5.26E-04	CAV1,CDH1,CLDN1,ESR2,GJB3,HK2,INHBA,IRF8,KRT17,KRT81,LDHB,LOX,PTPRG,RUNX3,SLC7A5,SOX9,STK17A,TACSTD2,TP73
rs12478601	THADA	Fat	AGN194204		chemical drug	7.44E-05	ARL4C,ATP1A1,CDKN2C,CST3,CYB5A,DENND5A,DGKA,ELOVL5,EPB41,EZH2,GATA3,GJA1,HK2,LGALS1,LPL,MAN1A1,PDCD4,PENK,PLIN2,RCAN3,SCD,SEMA4B,STAT5B,TRAF4,XBP1
rs12478601	THADA	Fat	allopurinol		chemical drug	9.27E-03	ANXA1,CAT,CDCP1,CLDN4,ELF3,GPX2,HMOX1,LAMC2,RFTN1,SLC2A1,SLC34A2,VIM
rs12478601	THADA	Fat	alpha-tocopherol		chemical drug	5.01E-03	ADIPOQ,BCL2,CD36,HMOX1,LEP,PPARG
rs12478601	THADA	Fat	amprenavir		chemical drug	4.40E-03	CD36,LEP
rs12478601	THADA	Fat	androgen		chemical drug	1.47E-06	AGR2,AKR1C3,BCL2,BMP4,COL12A1,COL4A2,CREB3L4,ERBB3,FOS,FUT2,FUT9,GJA1,IGF1,INHBA,KLF5,NKX3-1,NR4A1,NR6A1,NTRK2,PIP,PPAP2A,PTP4A2,SDC4,SOX9,STEAP1,SULT1E1,VAV3,WNT5A
rs12478601	THADA	Fat	anthralin		chemical drug	1.93E-05	KRT1,KRT16,KRT18,KRT2
rs12478601	THADA	Fat	apomorphine		chemical drug	1.92E-03	BCL2,BCL2L1,FOS,GJA1,HOMER1,IL6ST,PTN
rs12478601	THADA	Fat	arsenic trioxide		chemical drug	5.14E-03	BCL2,BCL2L1,CST3,FASN,HIF1A,HMOX1,ITGB1,ME1,NQO1,PFKFB1,PIR,PPARG,SCD,SLC7A11,TP63,VDR,XBP1
rs12478601	THADA	Fat	asoprisnil		chemical drug	2.09E-03	AQP3,BCL2,EGF,G0S2,IGF1,RBP4,SFN,XDH
rs12478601	THADA	Fat	auranofin		chemical drug	8.50E-03	C3,HMOX1,HP,NQO1
rs12478601	THADA	Fat	aurothioglucose		chemical drug	1.86E-03	HMOX1,LEP,NQO1,SPARC
rs12478601	THADA	Fat	bexarotene		chemical drug	5.60E-06	ACOX1,ADIRF,AKR1C1/AKR1C2,AKR1C3,CFD,CYP3A4,DHRS3,FABP4,GPM6B,IER2,KRT17,LPL,PLOD2,PPARG,SCD,SLC7A1,SLC7A5,SPARC,TGFA,XBP1
rs12478601	THADA	Fat	bezafibrate		chemical drug	5.36E-05	ABCD1,ACOT2,ACOX1,ACSL1,ADIPOQ,CAT,CD36,CYB5A,FABP4,FASN,LEP,LY6D,MGLL,PANK1,PEX11A,PPARG,PPARGC1A,SCD
rs12478601	THADA	Fat	bicalutamide		chemical drug	4.45E-04	CDH1,CEBPA,F5,FOS,NKX3-1,PIP,TMPRSS2,TRPV6,VIM
rs12478601	THADA	Fat	caffeine		chemical drug	2.11E-04	BCL2,CAT,CAV1,CEBPA,FOS,HIF1A,HSD11B2,NR4A1,NTRK2,PPARG,PPARGC1A,TP73
rs12478601	THADA	Fat	calcitriol		chemical drug	1.12E-04	AGR2,BCL2,BCL2L1,C3,CACNA1D,CDH1,CEBPA,CES1,CFD,COL4A1,COL4A2,CSF1R,CYP24A1,CYP27B1,CYP3A4,ENPEP,EPHB2,ERBB2,ERBB3,EZH2,FABP4,FASN,FBN1,FBN2,FGFR3,FOS,GATA3,GHR,IDH1,IGF1,KLK10,KLK5,KLK7,KLK8,KRT23,LGALS1,LPL,NOX4,OCLN,PADI1,PADI2,PADI3,PDCD4,PPARG,RAB38,RGCC,RORC,TMEM100,TRPV6,TSKU,VDR
rs12478601	THADA	Fat	capsaicin		chemical drug	7.61E-03	AQP5,BCL2,CAT,CYP3A4,FOS,HMOX1,IGF1,LEP,PPARG
rs12478601	THADA	Fat	ciglitazone		chemical drug	1.99E-03	ABCA12,AQP3,BCL2,CAT,CAV1,CAV2,CD36,DGKA,GPD1,IVL,NOX4,PPARG,TYR
rs12478601	THADA	Fat	ciprofibrate		chemical drug	9.37E-05	ACOT2,ACOX1,CAT,CD36,CEACAM1,CIDEA,COL4A2,FABP4,FAH,FIGF,GOT1,HSD11B1,IGF1,KRT8,LGALS3BP,LPL,LY6D,MGLL,PEX11A,PLIN2,PPARG,RGN,SCD
rs12478601	THADA	Fat	cisplatin		chemical drug	2.42E-05	ACOX1,AKR1C1/AKR1C2,ANXA1,ANXA5,AQP3,BCL2,BCL2L1,BMP4,CAT,CAV1,CDCP1,CDO1,CEBPA,CLDN19,CLDN4,CYP3A4,DGKA,DHRS3,DNAH5,EGF,ELF3,EPS8L2,ERBB3,FABP4,FADS3,FASN,FOS,FOXN3,GHR,GMDS,GPC5,GPR87,GPX2,HIF1A,HK2,HMOX1,IL6ST,ITGA7,ITGB1,KCNK5,KRT10,KRT19,LAMC2,LBP,LDHB,MAOA,MEGF10,NOX4,NQO1,OCLN,PCDH20,PDE3B,PPARGC1A,RAB27B,RBP4,RFTN1,RGL1,RGN,RNF144B,SLC2A1,SLC34A2,STK17A,TFAP2A,TOB1,TP53AIP1,TP73,USP6NL,VIM
rs12478601	THADA	Fat	clozapine		chemical drug	4.91E-06	CIDEA,FASN,FOS,FOXA1,GATA3,GRIA1,GRIA2,HOMER1,NR4A1,NR4A2,PEA15,PPARGC1A,PRKAR2B,SCD,WNT5A
rs12478601	THADA	Fat	conjugated linoleic acid		chemical drug	2.52E-03	ACOX1,CEBPA,FIGF,FOS,LEP,PPARG,PPARGC1A,WNT10B
rs12478601	THADA	Fat	dacinostat		chemical drug	8.55E-03	BCL2,BCL2L1,ELF3,ERBB2,HIF1A
rs12478601	THADA	Fat	decitabine		chemical drug	4.43E-05	ADCY5,BAI1,BMP4,CAV1,CDC42BPG,CDH1,CDH3,CDKN1C,COL7A1,CYP24A1,CYP3A4,EGFL6,EHF,ELOVL4,FBN2,FGFR3,FOXE1,GJB1,GPC3,GPX1,HELLS,HK2,ITGA2,JUP,KLK10,KRT16,KRT18,KRT7,KRT75,KRT8,LOX,NQO1,PCDH9,PDLIM4,PPARG,PTPRG,PXDN,RASGRF2,RUNX3,S100A2,SERPINB5,SERPINH1,SEZ6L,SFN,SLC5A8,SPARC,SPINT2,TFAP2A,TP63,TUBA4A,UCHL1,VIM,WNT10B,WNT5A
rs12478601	THADA	Fat	dexamethasone		chemical drug	6.13E-15	ABCC6,ACADS,ACKR3,ACSL1,ACSS2,ADAM12,ADAMTS2,ADIPOQ,ADRBK2,AKR1C1/AKR1C2,AKR1C3,ALDH1A1,ALDH4A1,ALOX15B,ANGPTL7,ANXA1,AQP5,AQP7,ARHGEF19,ARL4C,ASPH,ATP10B,ATP1A1,BCL2,BCL2L1,BHMT,BNIPL,C3,CAT,CAV1,CD36,CDKN1C,CEACAM1,CEACAM5,CEBPA,CES1,CFD,CHAD,COL26A1,COL4A1,COL4A2,COL7A1,COL9A2,CPA4,CRYAB,CSF1R,CST3,CYP24A1,CYP27B1,CYP2J2,CYP3A4,DCT,DNER,DOK1,EDN2,EDNRB,EGF,ENPP1,EPB41,EPHA1,EREG,ERN2,ESR2,EZR,…
rs12478601	THADA	Fat	diazoxide		chemical drug	1.20E-03	ABCC9,BCL2,BCL2L1,FASN,LEP,LPL,SLC39A8
rs12478601	THADA	Fat	diethylstilbestrol		chemical drug	1.67E-06	ADH1C,ADIPOQ,ALPL,AQP3,C3,CLSTN2,DCLK1,DLG3,EGF,EREG,ESR2,FGFBP1,FMOD,FOS,GJB2,HOXA10,HOXA11,IGF1,IL36RN,INHBA,KRT84,MAOA,MSX2,PROM1,SERPINB2,SERPINB5,SFN,SH3GL3,SIX1,SPARC,STAT5A,TGFA,TP63,WNT5A
rs12478601	THADA	Fat	eicosapentenoic acid		chemical drug	8.27E-04	CAT,CD36,CIDEA,CSF1R,FADS2,FBN1,FOS,HMOX1,IGF1,LEP,MLXIPL,PLIN2,SLC2A1,THRSP
rs12478601	THADA	Fat	emodin		chemical drug	1.23E-03	ADIPOQ,BCL2,CDH1,CLDN4,ERBB2,LEP,LPL,OCLN,VIM
rs12478601	THADA	Fat	epigallocatechin-gallate		chemical drug	6.39E-03	ANGPT1,BCL2,BCL2L1,CASP14,CAT,CDH1,CEBPA,ERBB2,FOS,GJA1,GJB2,HIF1A,HMOX1,HSPB2,IL6ST,IVL,JUP,LEP,MUC5B,NOS1,OCLN,PTN,RBP4,TACSTD2,VIM
rs12478601	THADA	Fat	estradiol benzoate		chemical drug	4.90E-03	C3,CDH1,ESR2,FOS,GJA1,GJB1,KLK5,NQO1,PENK,RBP4,STK39
rs12478601	THADA	Fat	etretinate		chemical drug	2.63E-03	KRT1,KRT16,KRT18
rs12478601	THADA	Fat	fenofibrate		chemical drug	1.25E-05	ABCD2,ACOT2,ACOX1,ACSL1,ADIPOQ,ADIPOR1,ADIPOR2,CAT,CD36,CSF1R,FABP4,FADS2,FASN,GBE1,GOT1,GPAM,GPX2,GSTA3,HIF1A,HMOX1,HP,IL6ST,IRF8,LDHB,LPL,LY6D,MAN1A1,MARK2,MEST,MGLL,PANK1,PIK3C2G,POR,SCD,TYR
rs12478601	THADA	Fat	finasteride		chemical drug	1.46E-03	BCL2,FOS,HIF1A,PENK,SRD5A1,TGFA
rs12478601	THADA	Fat	fluocinolone acetonide		chemical drug	4.92E-03	ANGPTL7,KCNB1,KDM5B,KLF15,MYOC,PIR,RGCC,SAA1
rs12478601	THADA	Fat	fluphenazine		chemical drug	5.01E-03	FOS,NR4A1,NR4A2
rs12478601	THADA	Fat	flutamide		chemical drug	5.19E-05	BCL2,CYP3A4,EGF,ESR2,FOS,FOXQ1,HIF1A,IGF1,IL6ST,ME1,NQO1,NR4A1,SRD5A1,VIM
rs12478601	THADA	Fat	fluticasone		chemical drug	5.68E-04	ALOX15B,C3,CD36,CES1,CYP27B1,FABP4,GJB2,HSD11B1,IRF8,LPL,MDFIC,METTL7A,PAPSS2,PCOLCE2,PLIN2,PPARGC1A,SDC4,SEPP1,SERPINB2,SERPINF1,SLC1A3,SLC2A5,SRPX,ZCCHC6
rs12478601	THADA	Fat	fulvestrant		chemical drug	8.13E-05	BCL2,BMP4,C3,CAV1,CAV2,CCDC34,CDH1,CDKN2C,EPHA1,ERBB3,ESR2,FOS,GHR,GJA1,GJB2,HES1,IGF1,IRS1,ITGB1,LPL,MB,MMD,NOS1,NRP1,PDCD4,PPARG,PTGER3,SAPCD2,SEPP1,SLC7A5,SLC9A3,TGFA,TTC9,TUBA4A
rs12478601	THADA	Fat	gefitinib		chemical drug	8.70E-03	ALDH1A1,ANO9,BCL2,C3,CELSR2,COL8A1,ETV4,FGF18,FIGF,GHR,GJA1,HMOX1,ID4,IGF1,NOX4,PPARG,S100A14,SULT1E1
rs12478601	THADA	Fat	gemcitabine		chemical drug	5.14E-03	AQP3,BCL2,BCL2L1,EGF,ERBB2,HIF1A,HMOX1,TGFA,TP73
rs12478601	THADA	Fat	glimepiride		chemical drug	6.04E-05	ADIPOQ,FABP4,LEP,PPARG,SLC2A1
rs12478601	THADA	Fat	GLP-1 (7-36) amide		chemical drug	5.01E-03	FASN,ITPR2,SCD
rs12478601	THADA	Fat	GLP-1-(7-34)-amide		chemical drug	3.92E-04	BCL2,FOS,HMOX1,LPL,NQO1,NR4A1,PPARG
rs12478601	THADA	Fat	glyburide		chemical drug	4.03E-03	ADIPOQ,FOS,HMOX1,PPARG,SLC2A1
rs12478601	THADA	Fat	green tea polyphenol		chemical drug	1.41E-03	ADIPOQ,ANXA1,CAV1,CDH1,FOS,HMOX1,IGF1,PPARG
rs12478601	THADA	Fat	griseofulvin		chemical drug	1.11E-03	GJA1,HMOX1,KRT18
rs12478601	THADA	Fat	GW501516		chemical drug	3.69E-05	ACSL1,ADIPOQ,BCL2,CAT,CFD,CYP24A1,FASN,GPD1,KLK11,KRT19,LIPE,LIPG,LPL,PLIN2,PPARGC1A,SAA1,SCD,SERPINB2,VLDLR
rs12478601	THADA	Fat	halofuginone		chemical drug	3.45E-06	ADH4,AOC1,B4GALT6,EDNRB,FBN1,FGFR3,FSTL1,GOT1,ITGA7,LGALS1,LGALS3BP,LOX,MLXIPL,NLGN1,PAX8,PMP22,POR,PPAP2B,PROM1,RGCC,SPARC,TAGLN3,TYRO3,VSNL1,WNT5A
rs12478601	THADA	Fat	haloperidol		chemical drug	3.85E-03	BCL2,CACNA1D,FOS,GPR12,GRIA1,HOMER1,NR4A1,NR4A2,NTRK2,PCSK2,PENK,PRKAR2B,WNT5A
rs12478601	THADA	Fat	hydroxyurea		chemical drug	3.95E-03	E2F2,GPX1,KRT1,KRT16,KRT18,KRT2,LGALS12,MCAM,TP73,VKORC1L1
rs12478601	THADA	Fat	ibuprofen		chemical drug	8.51E-03	CD36,EDNRB,HIF1A,PLIN2,PPARG,SLC2A1,TNFRSF21
rs12478601	THADA	Fat	indinavir		chemical drug	6.21E-03	ADIPOQ,CD36,FABP4,LIPE
rs12478601	THADA	Fat	indomethacin		chemical drug	4.16E-07	ACOT1,ACOX1,ACSL1,ADAMTS5,ANGPT1,ANXA1,BCL2,BCL2L1,CDH1,CLDN1,CLDN4,DGAT1,ELF3,FABP4,FASN,FGF18,FOS,GPX2,HIF1A,HMOX1,IDO1,IGF1,IL17RB,KRT8,LAMC2,LPL,NOS1,OCLN,PLIN2,PPARG,PROM1,RFTN1,SLC15A1,SLC34A2,SLC7A5,TNFRSF21,VDR,VIM
rs12478601	THADA	Fat	irbesartan		chemical drug	1.96E-04	ADIPOQ,AGTR1,CD36,FHL1,FOS,ILK,LEP,SERPINF1
rs12478601	THADA	Fat	isoproterenol		chemical drug	1.64E-03	ADCY5,ADIPOQ,AQP5,ATP1A1,BCL2,CAV1,DHRS3,FOS,HMOX1,LEP,LGALS12,LPL,NR4A1,PCK1,PLIN2,PPP1R1A,SCD,TYR,TYRO3
rs12478601	THADA	Fat	isotretinoin		chemical drug	3.19E-04	AGTR1,ATP12A,BCL2,BCL2L1,CALB2,ELF3,FASN,GATA3,IVL,KLK5,KLK7,RBP1,RUNX3,S100A2
rs12478601	THADA	Fat	ladostigil		chemical drug	8.50E-03	ALDOC,BCL2,BCL2L1,YWHAG
rs12478601	THADA	Fat	lidocaine		chemical drug	2.93E-03	BCL2,BCL2L1,FOS,GATA3
rs12478601	THADA	Fat	lipopolysaccharide		chemical drug	1.84E-06	ABCC6,ACKR3,ACO1,ACSL1,ADIPOQ,AGTR1,AKAP2,ALDH2,ANGPTL2,ANKRD22,ANXA1,ANXA5,AQP3,AQP5,AQP7,ARL4C,ASS1,ATP1A1,AZGP1,BCL2,BCL2L1,BMP4,C3,CALM1 (includes others),CALML5,CAV1,CCDC170,CD163L1,CD36,CEACAM1,CEBPA,CEMIP,CFD,CLDN1,CLIC3,COL12A1,COL4A1,COL4A2,COL5A2,COL9A3,CRYAB,CSF1R,CST3,CYB5A,CYP27B1,CYP3A4,DGAT1,DNAJB1,ELF3,ENPP2,EREG,ETV6,F2RL1,FABP4,FASN,FBN1,FOS,FOXA1,G0S2,GBP6,GHR,GJA1,GJB2,GLP2R,G…
rs12478601	THADA	Fat	losartan potassium		chemical drug	4.66E-03	ADIPOR1,AGTR1,ANGPT1,ATP1A1,CAV1,CD36,CST3,EGF,FOS,GJA1,ITPR2,MAP2,NOS1,NOX4,XBP1
rs12478601	THADA	Fat	metformin		chemical drug	3.00E-06	ADIPOQ,ADIPOR1,ADIPOR2,BCL2,CAV1,CYP3A4,ERBB2,FASN,FOS,GLP1R,GRB14,HMOX1,IGF1,ILK,IRS1,LEP,MUC5B,PCK1,PEA15,PLIN2,RARRES2,SEPP1,SERPINF1,SLC2A1,XBP1
rs12478601	THADA	Fat	methamphetamine		chemical drug	8.21E-04	BCL2,BCL2L1,FOS,GPX4,HMOX1,HOMER2,LGALS1,MAOA,NAT8L,NR4A1,NTRK2,OCLN,PCLO
rs12478601	THADA	Fat	methapyrilene		chemical drug	2.11E-03	ACADS,ANXA5,ASS1,BHMT,CAT,CD36,CES1,CST3,ENPP2,GJB1,GRB14,GYS2,HMOX1,IGF1,ITGB1,MAP2K1,PC,SCD,SEPP1
rs12478601	THADA	Fat	methotrexate		chemical drug	2.34E-05	ABCD1,ACO1,ACOX1,ACSS2,ADIPOR1,ADIPOR2,ANKH,ASS1,C3,CDH1,CES1,COL4A1,DGAT1,DGAT2,ECHS1,ENTPD2,FA2H,FASN,GPAM,HMOX1,HSD11B1,IVL,KRT71,LBP,LPL,NQO1,NR4A2,OCLN,PCK1,PECR,SCD,SEPP1,STAT5B,TOB1
rs12478601	THADA	Fat	methylprednisolone		chemical drug	3.58E-14	ABCC9,ACSL1,AKR1C3,ALDH1A1,ANGPTL2,ANXA1,ASAH1,ASS1,ATP1A1,B4GALT6,BDH1,CACNA1D,CDH1,CDH3,CIDEA,CLDN3,CLDN7,CST3,DSC2,DSG1,EDNRB,ELOVL5,ENPP2,FABP7,FAH,FBXO30,FOS,FOXA1,FSTL1,G0S2,GHR,GJB3,GOT1,GPD1,HMOX1,HNMT,IDH1,IGF1,IL6ST,ITGA2,ITGA7,ITGB1,IVL,IVNS1ABP,JUP,KLF15,KLK11,KLK7,KRT10,KRT19,LAD1,LOX,LPL,LRP3,LYVE1,MDFIC,ME1,MLXIPL,NGEF,PC,PDE3B,PEX11A,PKP1,PLA2G16,PLIN2,POR,PRSS8,RAB38,RGCC,RGN,SCE…
rs12478601	THADA	Fat	mifepristone		chemical drug	2.52E-05	ALPL,ANXA1,BCL2,C3,CAV1,CEACAM1,CKMT1A/CKMT1B,CLDN3,CLDN7,COL5A2,CYP3A4,EDNRB,EPCAM,EPHB3,FOS,GJA1,HOXA10,HOXA11,HSD11B1,ITGA2,KRT6B,LAMC2,LOX,MME,NDN,NOX4,NR4A1,PADI2,PC,PEPD,PTN,SFRP4,SLC2A1,SPINK1,STAT5A,TENM3,VDR,XBP1
rs12478601	THADA	Fat	morphine		chemical drug	4.75E-03	BCL2,CYP3A4,ERBB2,ERBB3,FOS,GATA3,GHR,GJB6,GRIA1,KCNB1,LEP,MAP2K1,NR4A1,NTRK2,PENK,PPP1R14C,SPARC
rs12478601	THADA	Fat	n-3 fatty acids		chemical drug	2.43E-04	ADIPOQ,ALOX15B,CAT,FADS2,FASN,GPX2,HMOX1,IRS1,PPARG,RGN,SCD
rs12478601	THADA	Fat	nelfinavir		chemical drug	6.71E-06	ADIPOQ,CEBPA,DGAT1,FABP4,LIPE,PLIN1,PPARG
rs12478601	THADA	Fat	nitrofurantoin		chemical drug	3.32E-03	ACOX1,ANXA5,ASS1,BCL2L1,C3,CAT,CES1,CST3,ERBB2,GJB1,GPX2,HMOX1,IGF1,ITGB1,KRT19,LBP,LOX,MAP2K1,NQO1,SEPP1,SLC34A2
rs12478601	THADA	Fat	nitroprusside		chemical drug	2.45E-03	BCL2,CAT,CAV1,FOS,HMOX1,HSD11B2,IGF1,PPARGC1A,TYR
rs12478601	THADA	Fat	nordihydroguaiaretic acid		chemical drug	6.21E-03	BCL2,HMOX1,IVL,PADI3
rs12478601	THADA	Fat	papaverine		chemical drug	5.01E-03	CAV1,NTRK2,OCLN
rs12478601	THADA	Fat	phenacetin		chemical drug	5.74E-03	ANXA1,CLDN4,ELF3,GPX2,LAMC2,RFTN1,SLC34A2,VIM
rs12478601	THADA	Fat	phencyclidine		chemical drug	8.50E-03	BCL2,BCL2L1,FOS,NRG1
rs12478601	THADA	Fat	phorbol myristate acetate		chemical drug	5.54E-08	ACO1,ACSM5,AGTR1,ALOX15B,ANGPT1,ANXA1,ATP12A,BCL2,BCL2L1,C3,CAV1,CAV2,CD36,CDH1,CEBPA,CES1,CIDEC,CLDN1,CSF1R,CYP24A1,CYP27B1,DSG1,EGF,EN1,ERBB2,ESR2,FGFBP1,FOS,FSTL3,FUT9,GATA3,GJA1,GLS,HES1,HIF1A,HSD11B1,HSD17B13,IGF1,IL20RA,IL31RA,INHBA,ITGA2,ITGB1,IVL,KLF5,KLK7,KRT10,KRT25,KRT26,KRT27,KRT31,KRT34,KRT35,KRT71,KRT83,KRTAP1-3,KRTAP19-3,KRTAP2-3/KRTAP2-4,KRTAP26-1,KRTAP3-1,KRTAP4-3,KRTAP4-9,LIPE,L…
rs12478601	THADA	Fat	pioglitazone		chemical drug	1.02E-08	ADIPOQ,ADIPOR2,AQP7,ATP2A3,BCL2,CAT,CAV1,CD36,CFD,CYP3A4,FABP4,FOS,HMOX1,IRS1,KRT19,LEP,LIPE,LPL,NR4A1,PC,PDE3B,PLIN1,PLIN2,PPARG,PPARGC1A,RBP4,SCNN1G,SERPINB5,SLC2A1,SLC9A3,SOST,VLDLR
rs12478601	THADA	Fat	plicamycin		chemical drug	3.91E-03	ADH5,ALOX15B,B4GALT5,FASN,GJB2,GPD1,HIF1A,HMOX1,MAOA,MUC5B,PROM1,STARD10,VDR,WWC1
rs12478601	THADA	Fat	propranolol		chemical drug	6.84E-04	ADIPOQ,ADRBK2,FOS,HK2,IGF1,LEP,LGALS12,MAOA,PPARGC1A
rs12478601	THADA	Fat	propylthiouracil		chemical drug	1.43E-05	AKR1C3,CDH1,ENPEP,FADS2,HCAR2,LGALS1,LOC102724788/PRODH,NR4A1,NRP1,NTRK2,PCOLCE2,PCSK2,PROM1,SLC2A5,SPINK1,STAT5A,TG,THRSP,TRHDE,VLDLR
rs12478601	THADA	Fat	pterostilbene		chemical drug	2.93E-03	ADIPOQ,BCL2,CDH1,HES1
rs12478601	THADA	Fat	quercetin		chemical drug	1.04E-03	ACOT1,ACOX1,ACPP,ARRDC4,BCL2,CAV1,EGF,FASN,FOS,HIF1A,HMOX1,HSPB2,LEP,LPL,POR,PPARGC1A,PRICKLE1,SOX9,TRPV6
rs12478601	THADA	Fat	raclopride		chemical drug	8.33E-03	FOS,NR4A1,NR4A2
rs12478601	THADA	Fat	raloxifene		chemical drug	8.16E-06	ADIRF,ALDH4A1,BCL2,BMP4,ENPP2,EPHA1,ERBB2,ERBB3,ESR2,FMO5,GNS,GPRC5A,HES1,HMOX1,IGF1,INPP5J,IRF6,ITGB1,KRT7,KRT81,MB,MMD,PTGER3,PXDN,RAP1GAP,TGFA,TTC9,TUBA4A
rs12478601	THADA	Fat	rifampin		chemical drug	1.73E-03	ADRBK2,AGTR1,AKR1C1/AKR1C2,ARHGEF19,ATP10B,CD36,CEACAM5,CES1,CRYAB,CYP24A1,CYP3A4,DSE,ENPP2,EPHA1,FMO5,ME1,MME,PADI2,SLC39A10,TSKU
rs12478601	THADA	Fat	risperidone		chemical drug	2.50E-03	BCL2,FADS2,FOS,NR4A1,NR4A2,NTRK2
rs12478601	THADA	Fat	ritonavir		chemical drug	1.44E-04	ADIPOQ,ADRBK2,ARHGEF19,ATP10B,CD36,CEACAM5,CRYAB,CYP3A4,EPHA1,FABP4,FADS2,FGFBP1,LEP,LIPE,ME1,MME,PADI2,PPARG,SCD,SLC39A10,TMEM140
rs12478601	THADA	Fat	rosiglitazone		chemical drug	5.50E-17	ABCC9,ACADS,ACSL1,ACSS2,ADIPOQ,ADIPOR1,ADIPOR2,AOC1,AOC3,AQP3,AQP7,ASAH1,ATP1A1,BCL2,C3,CAT,CAV1,CAV2,CD36,CDH1,CEBPA,CFD,CIDEA,CIDEC,CYP24A1,CYP3A4,DGAT1,DGAT2,DHRS3,DOK1,FABP4,FASN,FGF13,FOS,GATA3,GOT1,GPAM,GPD1,GYS2,HMOX1,HP,HSD11B1,IGF1,ILK,IRS1,KLB,KRT18,LEP,LIPE,LOX,LPL,MGLL,NOX4,PC,PCK1,PEA15,PECR,PENK,PEX11A,PLIN1,PLIN2,PLIN5,PPAP2B,PPARG,PPARGC1A,RARRES2,RBP4,SCD,SERPINF1,SLC27A6,SLC2A1,…
rs12478601	THADA	Fat	salirasib		chemical drug	6.70E-03	ALDOC,COL5A2,HIF1A,LGALS1,OCLN,PGM1,PLOD2,SLC2A1,TGFA
rs12478601	THADA	Fat	seocalcitol		chemical drug	5.10E-03	BCL2,BCL2L1,BLOC1S1,CEACAM1,CYP24A1,ITGA7,KRT86,TMPRSS2,UVRAG,VDR
rs12478601	THADA	Fat	streptozocin		chemical drug	1.09E-07	ADIPOR1,ADIPOR2,ALPL,ATP1A1,BCL2,BCL2L1,CAT,CEBPA,COL12A1,COL4A1,EGF,FABP4,FASN,FBN1,FGFR4,FOS,HIF1A,HMOX1,HSD11B2,IGF1,IRS1,LEP,LPL,NOS1,NOX4,NQO1,PCK1,PCSK2,PPARG,PPARGC1A,S100B,SCD,SLC14A2,SLC1A6,SLC2A5,VIM
rs12478601	THADA	Fat	sulforafan		chemical drug	9.13E-06	AKR1C1/AKR1C2,ALDH1A1,AOX1,BCL2,BCL2L1,CYP3A4,ENPEP,FOS,GATA3,GPX1,GPX2,GSTA3,HIF1A,HMOX1,HP,KRT17,LIPE,MST1R,NQO1,TKT,TYR,VIM
rs12478601	THADA	Fat	tamoxifen		chemical drug	2.82E-06	ACKR3,ACOX1,ASAH1,ASS1,BCL2,BMP4,C3,CAT,CAV1,CAV2,CDH1,CLIC3,CYP3A4,ERBB2,ERBB3,ESR2,ETV4,FABP4,FADS2,FASN,FOS,G0S2,GJB2,HES1,IGF1,IRS1,IVL,NOS1,NRCAM,PCP4,SCD,SLC7A5,SLC9A3,SOST,SOX9,TGFA,VDR
rs12478601	THADA	Fat	telmisartan		chemical drug	9.70E-03	ACSL1,ADIPOQ,BCL2,LEP,LPL,NR4A2,OCLN,PLIN1,PPARG
rs12478601	THADA	Fat	terbutaline		chemical drug	4.36E-03	AQP5,LEP,SCNN1B,SCNN1G
rs12478601	THADA	Fat	thiazolidinedione		chemical drug	7.83E-04	ADIPOQ,IRS1,NR4A1,NR4A2,SORBS1,SOST
rs12478601	THADA	Fat	thioctic acid		chemical drug	3.02E-03	BCL2,CAT,FABP4,FOS,HMOX1,LEP,LPL,NQO1,SLC7A11,TYR
rs12478601	THADA	Fat	titanium dioxide		chemical drug	8.98E-03	CRYAB,EGF,ERBB2,HCAR2,IGF1,LHCGR
rs12478601	THADA	Fat	topotecan		chemical drug	2.38E-03	ACSL1,C3,CYB5A,DPP10,ERBB3,FGFR3,GPX1,HIF1A,IRS1,ITGA2,KIAA0040,LRRC7,MDGA2,NCKAP5,NLGN1,NNAT,NRXN1,PCDH9,PRKAR2B,PVRL3,SLC2A1,SLC7A5,STK39
rs12478601	THADA	Fat	trans-hydroxytamoxifen		chemical drug	2.64E-05	ADIRF,ALDH4A1,BMP4,EPB41L3,ERBB2,ERBB3,FMO5,GNS,GPRC5A,INPP5J,IRF6,KRT7,KRT81,MB,MMD,NELL2,PTGER3,PXDN,RAP1GAP,SRD5A1,TTC9
rs12478601	THADA	Fat	trichostatin A		chemical drug	4.91E-06	ADAMTS5,ALPL,ANGPT1,ANXA6,ATG9B,BCL2,BCL2L1,BMP4,CAP2,CDC42BPG,CDH1,CDKN1C,CEBPA,CLDN1,CLDN10,CTPS1,CYP3A4,ELF3,ELOVL2,ENPP2,ERBB2,ESR2,EZR,FABP4,FASN,FGFR3,FGFR4,FOS,FOXC1,GATA3,GHR,GRHL2,GRIA2,GSTA3,HES1,HIF1A,HSD11B2,IGSF1,IRF8,JUP,KRT6B,LHCGR,NRP1,PCDH20,PENK,PMEL,PPARG,PRDM1,RBBP8,RCAN3,RUNX3,SERPINB5,SEZ6L,SFRP4,SLC26A2,SLC2A1,SLC9A3,STMN2,THSD4,TP63,TSKU,UNC5C,VIM,WNT5A,XBP1
rs12478601	THADA	Fat	triolein		chemical drug	8.33E-03	FADS2,FASN,THRSP
rs12478601	THADA	Fat	troglitazone		chemical drug	3.25E-15	ABCA12,ABCD2,ACADS,ACOT2,ACOX1,ACSL1,ADIPOQ,ADIPOR1,ADRBK2,AGTR1,AQP3,AQP7,ARHGEF19,ATP10B,BCL2,BCL2L1,C3,CAV1,CAV2,CD36,CDH1,CDKN2C,CEACAM5,CEBPA,CFD,CIDEC,COL4A1,CRYAB,CYP3A4,DGAT1,DGKA,DHRS3,E2F2,EPHA1,FABP4,FADS2,FASN,FOS,G0S2,GPAM,GPD1,HMOX1,IRS1,LAMA4,LEP,LIPE,LOC102724788/PRODH,LPL,MC1R,ME1,MLXIPL,MME,NR4A1,PADI2,PC,PCK1,PDE3B,PEX11A,PLIN1,PLIN2,PLIN4,PPARG,PPARGC1A,SCD,SERPINB5,SLC2A1,SLC…
rs12478601	THADA	Fat	valproic acid		chemical drug	5.44E-03	ABCD2,AKR1C3,ANK3,ATP2A3,BCL2,CAP2,CAT,CD151,CDH1,CDKN1C,CEBPA,CTPS1,CYP24A1,CYP2U1,DPP10,ELOVL2,ETV6,FABP9,FOXC1,GPAM,GRHL2,HAPLN1,HIF1A,HMOX1,HOMER1,IGSF1,LEP,MAPK10,PDZK1IP1,PNPLA2,PPARG,PRKCZ,RBBP8,RUNX3,SCD,SDPR,SEPP1,SERPINH1,TENM3,THRSP,THSD4,WNT5A,XBP1
rs12478601	THADA	Fat	vitamin K2		chemical drug	6.78E-03	AGTR1,AKR1C1/AKR1C2,CYP3A4,DSE,TSKU
rs12478601	THADA	Fat	(5-(4-N-methyl-N(2-pyridyl)amino)ethoxy)benzyl thiazolidine-2,4-dione		chemical reagent	2.93E-03	CIDEC,FABP4,PC,SCD
rs12478601	THADA	Fat	5-N-ethylcarboxamido adenosine		chemical reagent	2.94E-03	ACKR3,CES1,EPCAM,FOXA1,FZD1,HIF1A,HK2,HMOX1,IER2,INHBA,KCNA2,NR4A1,NR4A2,NRP1,VDR
rs12478601	THADA	Fat	camptothecin		chemical reagent	6.06E-03	AKAP2,ANO9,ARAP2,BCL11A,BCL2,BCL2L1,CASP14,CIDEA,DENND5B,DNAH17,F2RL1,F5,FOS,FOXC1,FOXN3,FZD7,GPLD1,HIF1A,HOXA11,HOXC13,ITGA7,ITSN1,LGALS7/LGALS7B,LOC102724788/PRODH,MARCKSL1,MARK2,MYO10,NR4A1,NR4A2,NRP1,P2RY2,PERP,PLIN2,PRKAR2B,PTP4A2,PVRL1,SAA1,SDC4,SERPINB2,SFN,SOWAHC,SPINK1,SPTBN1,STAT5B,STK17A,STX11,TACSTD2,TGM3,TLN2,TOB1,TP53AIP1,TP73,TRAF4,TSPAN3,TUBA4A,VAV3
rs12478601	THADA	Fat	DETA-NONOate		chemical reagent	4.47E-03	ACO1,BCL2L1,CAT,DGKA,FOS,HIF1A,HMOX1,PDE3B,TP73
rs12478601	THADA	Fat	GW9662		chemical reagent	3.10E-05	ADIPOQ,AGR2,BCL2,CAV1,CD36,CEACAM1,CEACAM5,CEBPA,ESR2,FADS3,FASN,GPAM,LOC102724788/PRODH,PEA15,PLIN2,PPARG,RORC
rs12478601	THADA	Fat	ionomycin		chemical reagent	3.82E-03	ADRBK2,ANKH,BCL2,BCL2L1,CIDEC,CLDN4,DGKA,ENPP1,FGF18,FOS,GATA3,HIF1A,ITPR2,NR4A1,NR4A2,NRP1,P2RY2,PPARG,PRKCZ,RORC,STAT5B
rs12478601	THADA	Fat	metribolone		chemical reagent	7.58E-04	ACPP,ANKH,AZGP1,BCL2,C1orf116,CAV2,CREB3L4,CRYAB,FASN,FOS,HK2,HOMER2,IGF1,KRT18,MAOA,MGLL,NKX3-1,PART1,PFKFB2,PPAP2A,SEPP1,STK39,TMPRSS2,TPD52,TRPS1
rs12478601	THADA	Fat	N-methyl-D-aspartate		chemical reagent	8.79E-03	BCL2L1,C3,FOS,GRIA1,HOMER1,NTRK2,SAA1,SLC1A3
rs12478601	THADA	Fat	pyrrolidine dithiocarbamate		chemical reagent	9.51E-03	ANXA1,ASS1,BCL2,BCL2L1,FABP4,HIF1A,HMOX1,IDO1,IGF1,MST1R,NR4A1,PPARG,SLC2A1,SOX9
rs12478601	THADA	Fat	saccharin		chemical reagent	2.91E-04	CEBPA,FABP4,PPARG
rs12478601	THADA	Fat	S-nitroso-N-acetyl-DL-penicillamine		chemical reagent	2.39E-03	BCL2,ETV4,GRIA2,HMOX1,PPARGC1A,PRDM1,TP73
rs12478601	THADA	Fat	sucralose		chemical reagent	1.93E-05	CEBPA,FABP4,PPARG,SLC5A1
rs12478601	THADA	Fat	T 0070907		chemical reagent	4.36E-03	ADIPOQ,CEBPA,DGKA,HMOX1
rs12478601	THADA	Fat	TO-901317		chemical reagent	7.88E-07	ABCA8,ACOX1,ACSL1,ADH1C,ADIPOR1,ADIPOR2,ALDH2,ASS1,BCL2L1,C3,CIDEA,ELOVL5,FABP4,FADS2,FASN,FMO5,GBE1,GHR,GPAM,GPD1,HK2,HP,HSD11B1,IGF1,LIPG,LPL,MGLL,PCK1,POR,PPARG,PTGER3,RDH12,SCD,THRSP,TKT,TYR
rs12478601	THADA	Fat	2,3,4,7,8-pentachlorodibenzofuran		chemical toxicant	2.54E-05	ACOT2,CACNA1D,CAP2,CAT,CES1,CYB5A,EGF,EPB41L3,IDH1,ITGA7,MEGF10,NQO1,PRKAR2B
rs12478601	THADA	Fat	3,4,5,3',4'-pentachlorobiphenyl		chemical toxicant	2.53E-04	ACOT2,BMP4,CACNA1D,CAP2,CAT,CES1,CYB5A,EGF,EPB41L3,IDH1,ITGA7,MEGF10,NQO1,PRKAR2B,SLC9A4
rs12478601	THADA	Fat	3-methylcholanthrene		chemical toxicant	4.47E-03	CD36,CYP3A4,FOS,GSTA3,HP,ME1,NQO1,NR4A1,POR
rs12478601	THADA	Fat	4-methylnitrosoamino-1-(3-pyridinyl)-1-butanone		chemical toxicant	3.58E-03	ANXA1,BCL2,FASN,FOS,HP,LOX,TKT
rs12478601	THADA	Fat	4-nonylphenol		chemical toxicant	1.86E-03	FABP4,FOS,IGF1,LPL
rs12478601	THADA	Fat	aristolochic acid I		chemical toxicant	1.09E-03	BCL2,FOS,HMOX1,LEP
rs12478601	THADA	Fat	arsenic		chemical toxicant	6.15E-03	FOS,HIF1A,KRT1,NQO1,SPINK1,TGFA
rs12478601	THADA	Fat	arsenite		chemical toxicant	4.74E-04	ADAM12,CAV1,COL8A1,EREG,FIGF,FOS,FZD1,HMOX1,HSPA4L,IGF1,INHBA,NQO1,NR4A1,PTPRG,SFRP4,SGCD,SLC38A2
rs12478601	THADA	Fat	benzo(a)pyrene		chemical toxicant	1.02E-05	ADAM12,AJUBA,ANXA1,ARHGEF6,BCL2,C1QTNF2,COL8A1,CYB5A,CYP3A4,ELF3,EREG,FASN,FGFR3,FIGF,FOS,FZD1,HMOX1,HP,HSPA4L,IGF1,INHBA,LIMK2,MAP2K1,ME1,NQO1,NR4A1,PGD,PTPRG,RAP1GAP,SFRP4,SGCD,TKT,TP63
rs12478601	THADA	Fat	beta-naphthoflavone		chemical toxicant	5.14E-03	AKR1C1/AKR1C2,CYP2U1,CYP3A4,FOS,LBP,ME1,NQO1,NR4A1,SAA1
rs12478601	THADA	Fat	bucladesine		chemical toxicant	4.07E-03	ADCY8,ANXA1,ASS1,BCL2,DFNB31,ENPP1,ERBB2,FOS,FSTL3,HHIP,HMOX1,HSD11B1,ID4,IGF1,LEP,LGALS12,LIPE,LRRN3,MCAM,NR4A1,NR4A2,PCK1,PDE8B,RGN,S100B,SLC15A1,SLC2A1,SLC6A17,SULT1E1,TC2N,TYRO3,VDR
rs12478601	THADA	Fat	cadmium		chemical toxicant	4.30E-06	ATP1A1,BCL2L1,C3,CYB5A,ESR2,GNS,GPX4,HIF1A,HMOX1,ILK,LOX,PECR,RBP1,RETSAT,SERPINF1,SLC39A8,SLC5A1
rs12478601	THADA	Fat	cigarette smoke		chemical toxicant	2.56E-03	AOX1,BCL2,C3,CAT,CHRM3,COL4A2,FOS,GATA3,GPX2,GSTA3,HIF1A,HMOX1,HSPB2,IGF1,LEP,NOX4,NQO1,P2RY2,PGD,PPARG,PRKCZ,RUNX3,SLC2A1,XBP1,XDH
rs12478601	THADA	Fat	deoxynivalenol		chemical toxicant	4.49E-04	CLDN1,CLDN3,CLDN4,COL9A2,FBN1,OCLN,PAPSS2,XBP1
rs12478601	THADA	Fat	dimethylnitrosamine		chemical toxicant	8.79E-03	CDH1,COL4A1,FGFR4,HMOX1,NQO1,NR4A1,PRKCZ,VIM
rs12478601	THADA	Fat	endrin		chemical toxicant	4.40E-03	CEBPA,PPARG
rs12478601	THADA	Fat	forskolin		chemical toxicant	7.99E-06	ACOX1,ACPP,ADIPOQ,AGTR1,ALDOC,ALPL,AQP3,AQP5,ARL4C,BCL2,CALM1 (includes others),CAP2,CASP14,CDKN1C,CIDEC,CYP27B1,DCT,DHRS3,DUOX1,EREG,ESR2,EZR,FOS,FOXE1,GJA1,GNAL,GPR56,GPRC5C,GRIA1,HAPLN1,HHIP,HIF1A,HK2,HMOX1,HOMER1,HP,HSD11B1,HSD11B2,IER2,IGF1,ILK,INHBA,ITPR2,KRT18,LEP,LGALS12,LHCGR,NKX3-1,NNAT,NR4A1,NR4A2,NTRK2,OCIAD2,PCK1,PDXK,PENK,POU3F1,PPAP2A,PPARGC1A,PRKAR2B,SERINC2,SERPINB2,SLC15A1,SLC2A…
rs12478601	THADA	Fat	isobutylmethylxanthine		chemical toxicant	8.64E-04	ACOX1,ADIPOQ,CAV1,CD36,CEBPA,DHRS3,FABP4,FOS,LGALS12,LPL,PDE3B,PLA2G16,PLIN1,PLIN2,PPARG,PPARGC1A,SCD,TYR,TYRO3,WNT10B
rs12478601	THADA	Fat	mono-(2-ethylhexyl)phthalate		chemical toxicant	3.57E-06	ACO1,ACOX1,ACSL1,ADIPOQ,ADIPOR2,ALDOC,BCL2,CD36,CEBPA,CELSR2,DGAT1,DGAT2,ECHS1,FABP4,FASN,FOS,GPD1,HK2,IER2,LIPE,LPL,MDH1,PC,PCK1,PLIN2,PPARG,PPARGC1A,TKT
rs12478601	THADA	Fat	picrotoxin		chemical toxicant	7.47E-03	AGTR1,CHRM3,FOS,GRIA1,GRIA2,LHCGR
rs12478601	THADA	Fat	pirinixic acid		chemical toxicant	8.51E-07	ACADS,ACOT2,ACOX1,ACSL1,ACSS2,ADH1C,ADH4,ADIPOR1,ADIPOR2,AKR1C3,ALDH9A1,ALDOC,AQP3,C3,CAT,CD36,CEACAM1,CIDEA,CIDEC,CYP2J2,CYP3A4,ELOVL5,FABP4,FADS2,FASN,FIGF,G0S2,GBE1,GOT1,GPAM,GPD1,HIF1A,HMOX1,IRF8,KRT8,LDHB,LEP,LPL,LY6D,MARK2,MEST,MGLL,PDCD4,PERP,PEX11A,PGM1,PLEKHB1,PLIN2,PLIN4,PLIN5,POR,PPARG,PPARGC1A,RPIA,SAA1,SCD,TSKU
rs12478601	THADA	Fat	Salmonella enterica serotype abortus equi lipopolysaccharide		chemical toxicant	2.02E-03	ACKR3,ARRDC4,EREG,EZH2,FERMT2,G0S2,GJB2,GPRC5A,HES1,HOMER1,HS3ST3B1,IDO1,INHBA,MGLL,NR4A2,PALM2-AKAP2,SERPINB2,SGPP2,SLC1A3,TIFA,TPD52,WNT5A
rs12478601	THADA	Fat	tannic acid		chemical toxicant	1.86E-03	AGTR1,BCL2,FASN,PPARG
rs12478601	THADA	Fat	tetrachlorodibenzodioxin		chemical toxicant	9.36E-06	ACOT2,ACOX1,ADIPOR2,ANGPT1,AQP3,BCL2,BMP4,CACNA1D,CAMK2N1,CAP2,CD36,CES1,COL9A2,DSC2,EGF,ENPEP,ERBB2,ERBB3,ESRRG,FOS,FZD7,HES1,HMOX1,IDH1,IRS1,ITGA7,KRT19,KRT7,LHCGR,MEGF10,MYO10,NQO1,PCK1,PCSK2,PERP,PRDM1,PRKAR2B,SAA1,SERPINB2,SERPINB5,SERPINH1,SFN,SLC2A1,SLC9A4,TGFA,TP73,VLDLR
rs12478601	THADA	Fat	thapsigargin		chemical toxicant	5.82E-04	ABCA12,ADIPOQ,ADIPOR1,ADIPOR2,CAV1,CDH1,CLDN4,ERBB2,FOS,FOXE1,HAPLN1,HIF1A,HMOX1,IER2,IGF1,NR4A1,PAX8,RETSAT,TG,THRSP,TMEM100,VIM,XBP1
rs12478601	THADA	Fat	thioacetamide		chemical toxicant	5.44E-09	ACOT2,ADH4,AKR1C3,ANXA1,AOC1,B4GALT6,CDCP1,CIDEC,CLDN4,EDNRB,ELF3,ELMOD3,ERBB2,FBN1,FGFR3,FSTL1,GOT1,GPD1,GPX2,IGF1,ITGA7,LAMC2,LGALS1,LGALS3BP,LOX,LYVE1,MLXIPL,NLGN1,PAX8,PDGFD,PMP22,POR,PPAP2B,PROM1,RGCC,SLC34A2,SLC7A11,SPARC,TAGLN3,TMEM45A,TYRO3,VSNL1,WNT5A
rs12478601	THADA	Fat	thioinosine		chemical toxicant	5.01E-03	CD36,LPL,PPARG
rs12478601	THADA	Fat	Adaptor protein 2		complex	4.36E-03	CDH1,HMOX1,LHCGR,NOS1
rs12478601	THADA	Fat	AMPK		complex	2.01E-03	ADIPOQ,BCL2,CAT,CDH1,CLDN1,CYP3A4,FASN,GJA1,HMOX1,LDHB,NOX4,PPARG,PPARGC1A,SLC2A1,THRSP,VIM
rs12478601	THADA	Fat	Cg		complex	1.71E-07	ACPP,ACSL1,ADCYAP1R1,AKR1C3,BCL2,BCL2L1,BHMT,CDH1,CEBPA,DNAH11,DPT,EDN2,EFEMP1,ENPP2,EREG,ESR2,F2RL1,FABP4,FAM110C,FAM3D,FHL1,FZD1,FZD4,G0S2,GBP6,GJA1,GJB2,HIF1A,HK2,HSD11B1,HSD11B2,IGF1,INHBA,ITGB1,LGALS3BP,LHCGR,LRRN3,MCAM,MEGF10,NR4A1,NRP1,PPAP2B,PPARG,SBSN,SDC4,SFRP4,STEAP1,TCHHL1,TENM4,TIMP4
rs12478601	THADA	Fat	Collagen type III		complex	8.33E-03	CDH1,ITGA2,ITGB1
rs12478601	THADA	Fat	FSH		complex	3.65E-03	ACPP,ALPL,AQP3,ARL4C,BCL11A,CAP2,CDKN1C,CEACAM5,DHRS3,EREG,ESR2,EZR,FOS,GOT1,GPR56,GPRC5A,HK2,HSD11B1,ID4,ILK,INHBA,KRT18,LHCGR,LOX,LYPD3,MAP2K1,NR4A1,PCK1,PDXK,PENK,PPAP2A,PPFIA4,PPP1CB,RAP1GAP,SLC2A1,SRD5A1,STK17A,TLN1,TOB1,TYRO3
rs12478601	THADA	Fat	IgG		complex	5.94E-07	ALDH3B2,AOC1,ASAH1,ATP1B3,C3,CLDN4,EFNA3,EZR,FGFBP1,GPR56,GPRC5A,GPX1,IER2,ITGB8,IVL,KLK11,KLK7,KLK8,KRT10,KRT16,KRT18,KRT31,LGALS1,LGALS7/LGALS7B,PEA15,PRSS8,TACSTD2,TOB1,TRIM29
rs12478601	THADA	Fat	IgG2a		complex	8.33E-03	BCL2,BCL2L1,HMOX1
rs12478601	THADA	Fat	L-type Calcium Channel		complex	5.74E-04	ANKH,CACNA1D,ENPP1,FOS
rs12478601	THADA	Fat	MITF-p300/CBP		complex	1.11E-03	BCL2,DCT,TYR
rs12478601	THADA	Fat	Mitochondrial complex 1		complex	4.40E-03	MAOA,PPARGC1A
rs12478601	THADA	Fat	NFkB (complex)		complex	3.48E-03	AMPH,AQP5,BCL11A,BCL2,BCL2L1,C3,CAPNS1,CD36,CDH1,CYP3A4,EDNRB,EHF,ELF3,ENPP1,EPCAM,ERAP1,ERBB2,F2RL1,FGF5,FOS,G0S2,GATA3,HIF1A,HMOX1,IDO1,ITGB1,ITGB8,KRT17,KRT19,KRT6B,LGALS7/LGALS7B,MSX2,MUC5B,NOS1,PEA15,PID1,PKP1,PPARG,RFTN1,RNF19B,RRAS,SAA1,SDC4,SERPINB2,SLC12A7,SLC2A1,SLC2A12,SLC2A5,SLC7A1,SLC7A5,STAT5A,TNIP1,TYR,VIM,VSNL1,WNT5A
rs12478601	THADA	Fat	NMDA Receptor		complex	5.53E-04	FOS,GRIA1,HOMER1,NOS1,NTRK2,PENK
rs12478601	THADA	Fat	Pdgf (complex)		complex	3.91E-03	BCL2,CAV1,COL4A1,FOS,GJA1,GRIA1,HIF1A,HMOX1,INHBA,NOV,NOX4,NR4A2,PPARG,SPARC
rs12478601	THADA	Fat	Pdgf Ab		complex	8.84E-06	ANGPT1,COL8A1,EREG,FOS,GRIA1,HIF1A,HMOX1,SCD
rs12478601	THADA	Fat	PDGF BB		complex	1.48E-04	ACKR3,BMP4,C3,CALM1 (includes others),CAV2,CDO1,CRYAB,CSF1R,DBNDD1,DGAT1,EDNRB,ELOVL2,ENPP1,EREG,FASN,FHL1,FOS,FZD1,GHR,GJA1,HES1,HMOX1,HOMER2,IER2,IGF1,INHBA,ITGB1,LBP,MAP2,MGST1,NOX4,NR4A1,NR4A2,PPARG,RBP1,SCD,SLC7A1,TOB1,XDH
rs12478601	THADA	Fat	PI3K (complex)		complex	9.19E-04	ADAM12,ADIPOR1,AQP7,BCL2,BCL2L1,CDH1,FOS,GATA3,GJA1,HIF1A,HK2,HMOX1,IGF1,ITGB1,LASP1,LEF1,LEP,LHCGR,MAP2,MCAM,NOX4,NQO1,NR4A2,PDCD4,PLB1,PMEL,PRDM1,PRKAR2B,PRKCZ,SLC12A7,SOX9,TP63,XBP1
rs12478601	THADA	Fat	Pka		complex	1.29E-04	ANTXR2,CAV1,DCT,DUOX1,FOS,GJA1,HMOX1,HOMER1,IGF1,KCNB1,LEP,LHCGR,LIPE,MEST,NR4A1,NR4A2,PCK1,PENK,PRKCZ,SLC1A3,SOX9
rs12478601	THADA	Fat	RNA polymerase II		complex	6.31E-04	ADIPOQ,AGPAT2,ALPL,ATP13A2,BCL2,CAP2,CDH1,CEBPA,CYP24A1,ERBB2,FABP4,FOS,FOXC1,GHR,GOT1,HOXA11,HSD11B2,IGF1,MAP2K1,PCK1,PPARG,PRR15L,RBBP8,RORC,SFN,SORBS1,SPTA1,TLN1,TNNT2,TRPV6,WNT7B
rs12478601	THADA	Fat	T3-TR-RXR		complex	5.23E-05	AKR1C1/AKR1C2,AKR1C3,FASN,HP,ME1,PCK1,PDE3B,RAB3B,SLC2A1,STRBP,THRSP
rs12478601	THADA	Fat	TCDD-AHR		complex	4.40E-03	DCT,TYR
rs12478601	THADA	Fat	T-type Calcium Channel		complex	4.40E-03	ANKH,ENPP1
rs12478601	THADA	Fat	CNTF	9.99E-01	cytokine	2.50E-03	BDH1,EDN2,FASN,FOS,GJA1,IL6ST,IRS1,LBP,LEP,PENK,SCD,VIM,WNT5A
rs12478601	THADA	Fat	CTF1	9.52E-01	cytokine	2.39E-03	FASN,FOS,IL6ST,IRS1,LBP,LEP,PPARG
rs12478601	THADA	Fat	EDN1	9.99E-01	cytokine	1.44E-06	ADAM12,ADIPOQ,ANXA1,ANXA5,ANXA6,BCL2,CDH1,COL4A1,COL7A1,CST3,DCT,EDNRB,EREG,EZR,FOS,GJA1,HCN2,HIF1A,ITGA2,ITGB1,ITPR2,IVL,LEP,MAP2K1,MARCKSL1,MCAM,NRG1,SERPINB2,SLC2A1,TTN,TYR,VIM
rs12478601	THADA	Fat	FAM3B	8.37E-01	cytokine	3.20E-03	CAV1,GJA1,KRT19,LGALS1,PTN,SPARC
rs12478601	THADA	Fat	IFNG		cytokine	7.75E-09	ABCA6,ACO1,ADCY5,ADIPOQ,AGTR1,ARAP2,ASS1,ATP1A1,AZGP1,BCL2,BCL2L1,BST1,C3,CALB2,CAT,CAV1,CCBL1,CCL28,CD163L1,CD36,CDH1,CEACAM1,CEACAM5,CEBPA,CELSR1,CELSR2,CKMT1A/CKMT1B,COL5A2,CSF1R,CYB5A,CYP24A1,CYP3A4,DCT,DDR2,DOK1,E2F2,EDNRB,EGF,EHF,ENTPD2,ERAP1,ERBB2,F2RL1,FAH,FASN,FOS,FOXE1,FZD1,GATA3,GBP6,GJA1,GJB2,GLIPR2,GLS,GNG2,GPR12,GPR56,GRIA1,HCAR2,HIF1A,HK2,HMOX1,IDO1,IER2,IGF1,IL17RB,IL31RA,INHBA,IR…
rs12478601	THADA	Fat	IL11		cytokine	1.43E-03	BCL2,BCL2L1,EZR,FABP4,FOS,IGF1,IL6ST,LBP,PPARG,WNT5A
rs12478601	THADA	Fat	IL13		cytokine	5.98E-03	ACKR3,ACOX1,ACSL1,BCL2L1,C3,CD163L1,CD36,CEBPA,DUOX1,ENPP2,EZR,FABP4,FADS2,G0S2,GATA3,GPX4,HMOX1,HOMER2,HSD11B1,IDO1,IGF1,IL17RB,IVL,KRT16,KRTAP3-3,MAOA,MUC5B,PID1,PPARG,PPARGC1A,RFTN1,RORC,SERPINF1,SPDEF,SPINT2,TIMP4,TRPS1,WNT5A
rs12478601	THADA	Fat	IL1B	8.42E-01	cytokine	1.68E-07	ACPP,ADAMTS5,AGTR1,ALPL,ANGPT1,ANXA1,ASS1,ATP1A1,BCL2,BCL2L1,BMP4,C3,CAT,CCL28,CEBPA,CRYAB,CYP3A4,E2F2,EHF,ELF3,ENPP1,ENPP2,ERBB2,F2RL1,FGF18,FGFR3,FOS,G0S2,GATA3,GBP6,GHR,GJA1,GRB7,GRIA1,HES1,HIF1A,HK2,HMOX1,HOMER1,HP,HSD11B1,IDO1,IER2,IGF1,IL36RN,INHBA,IRS1,ITGB1,ITGB8,KCNH8,KRT19,LAMC2,LBP,LEP,LOX,MARCKSL1,MUC5B,NOS1,NQO1,NR4A1,NR4A2,NRP1,OCLN,PCSK2,PENK,PLB1,PPARG,PPARGC1A,RORC,S100B,SAA1,SAA…
rs12478601	THADA	Fat	IL5		cytokine	9.20E-03	ALDOC,ANXA6,AOC1,ASS1,BCL2,BCL2L1,CA4,CEACAM1,GLIPR2,GPAM,HIF1A,IER2,LIMK2,LMO7,MMD,PCP4,PGM1,PMP22,PRDM1,RAP1GAP,SCEL,SEMA4A,SLC2A1,SLC39A8,SLC7A5,STK39,VIM,XBP1
rs12478601	THADA	Fat	OSM	9.99E-01	cytokine	7.11E-11	ACOT2,ADAMTS5,ADH5,AKR1C1/AKR1C2,AKR1C3,ANXA1,AQP7,ARL4C,ASAH1,BBOX1,CADM4,CALB2,CAT,CDH1,CDH3,CDSN,CEBPA,CLDN4,COL8A1,CPM,CST6,DENND5A,DHRS3,DNAH17,DNASE1L2,DSC2,ECM2,EPCAM,EPHA1,EPHB2,ERBB3,EVPL,FASN,FMO5,FOS,FOXC1,FOXN3,GNS,HIF1A,HK2,HMOX1,HP,HSD11B1,HSD11B2,IL6ST,IRS1,KLK7,KRT16,KRT17,KRT19,KRT2,KRT34,LBP,LY6D,MAOA,MAP2,MGLL,NELL2,NMB,PDCD4,PDZK1IP1,PEPD,PFKFB2,PPARG,PRDM1,PTPRZ1,PYGL,SAA1,SC…
rs12478601	THADA	Fat	PRL		cytokine	3.72E-06	AKR1C3,ANXA5,BCL2,BOK,CAMK2N1,CAV1,CDH1,CLDN3,CST3,EGF,ERBB2,ERBB3,ESR2,FOS,HSD11B2,KRT19,LAMC1,LHCGR,LYVE1,MGST1,MME,OCLN,PC,PDLIM4,PENK,SPARC,SPINK1,STAT5A,TP63,VDR,VIM,XDH,YWHAG
rs12478601	THADA	Fat	TNF	9.64E-01	cytokine	2.55E-15	ABCD2,ABTB2,ACADS,ACKR3,ACOX1,ACSL1,ADAMTS5,ADCY5,ADIPOQ,AGTR1,ALDH2,ALOX15B,ANGPT1,ANXA1,AOC3,AQP3,AQP5,AQP7,ASS1,ATP1A1,BCL2,BCL2L1,BMP4,BMPER,C3,CASP14,CAT,CAV1,CCL28,CD163L1,CD36,CDH1,CDKN2C,CDO1,CEBPA,CFD,CIDEC,CLDN4,CRYAB,CSF1R,CYP27B1,DGAT1,DHRS3,DSC2,EDNRB,EHF,ELF3,ENPP2,EPHB2,ERBB2,EREG,F2RL1,FABP4,FASN,FERMT1,FGF18,FGF5,FIGF,FOS,FOXE1,G0S2,GBP6,GHR,GJA1,GLS,GPAM,GPD1,GPX1,GPX4,GRIA1,HAP…
rs12478601	THADA	Fat	WNT1		cytokine	3.14E-03	BMP4,CALB2,CDH1,CEBPA,ENPP2,ETV4,FOS,HES1,IGF1,KLF5,KRT19,KRT6B,LEF1,MRAS,PDCD4,PPARG,STAT5A
rs12478601	THADA	Fat	WNT3A		cytokine	5.06E-07	ALPL,ANGPT1,ARRDC4,BCL2,BMP4,CEBPA,CFD,DCUN1D3,DNAJC6,EN1,ERBB3,FABP4,FGF5,FHOD3,FMOD,FZD1,IRS1,LEF1,LGALS12,MESP1,MMD,MSX2,NCALD,NRG1,PLIN1,PMP22,PPARG,PRICKLE1,SDC4,SLC7A1,SOX9,SPARC,TYR,WNT5A,WNT7B,XBP1
rs12478601	THADA	Fat	WNT7A		cytokine	4.03E-03	CDH1,HOXA10,HOXA11,LMX1B,WNT5A
rs12478601	THADA	Fat	ACACA		enzyme	1.09E-03	FASN,GPAM,PPARG,SCD
rs12478601	THADA	Fat	ACACB	2.54E-01	enzyme	3.01E-03	FASN,LEP,MLXIPL,PPARG,SCD
rs12478601	THADA	Fat	ACLY	7.80E-01	enzyme	6.04E-05	ACSS2,FASN,GPAM,PRDM1,SCD
rs12478601	THADA	Fat	ACOX1	4.33E-02	enzyme	8.62E-06	ACOT2,ACOX1,ACSL1,CAT,CD36,COL4A2,FABP4,FAH,FASN,GOT1,GPX4,GSDMC,HSD11B1,IGF1,KRT23,KRT8,LGALS3BP,LPL,LY6D,MGLL,PEX11A,PLIN2,RGN,UGT8,XBP1
rs12478601	THADA	Fat	AGPAT2	5.47E-04	enzyme	8.52E-08	ACSL1,ADIPOQ,FABP4,FASN,LEP,MLXIPL,MOGAT1,PLIN1,PPARG,SCD
rs12478601	THADA	Fat	AGPAT9	8.65E-01	enzyme	2.60E-04	DGAT1,DGAT2,LPL,PPARG
rs12478601	THADA	Fat	CASZ1	5.29E-07	enzyme	9.91E-03	ABCC9,CACNA1D,ENPP1,FGF18,ITGA7,MYH3,TP63
rs12478601	THADA	Fat	CD38	4.10E-01	enzyme	1.54E-03	ALDOC,ANXA6,ASS1,CPEB3,GBE1,GLIPR2,GPAM,LMO7,PCP4,PGM1,PPARGC1A,PRDM1,RAP1GAP,SCEL,SEMA4A,SLC2A1,SLC39A8,SLC7A5,STK39,VIM,XBP1
rs12478601	THADA	Fat	CTBP1	9.99E-01	enzyme	6.97E-06	ACKR3,CDH1,CSF1R,ENPP2,FOS,JUP,KRT8,MMD,OCLN,VDR
rs12478601	THADA	Fat	CYP19A1	7.22E-01	enzyme	5.38E-04	ACOX1,EGF,ESR2,FASN,HSD11B2,IRS1,LEP,LHCGR,LPL,PLIN2,PPARG,SOX9,TGFA
rs12478601	THADA	Fat	DGAT1	3.18E-02	enzyme	1.93E-05	DGAT1,DGAT2,LEP,VLDLR
rs12478601	THADA	Fat	DGAT2	4.50E-04	enzyme	8.33E-03	DGAT2,GPAM,SCD
rs12478601	THADA	Fat	DICER1	7.41E-01	enzyme	4.89E-04	ACVR1C,CDH1,EPCAM,ERBB2,FOS,GNG2,HES1,KRTAP2-3/KRTAP2-4,LIPG,LPAR3,MAP2,NANOS1,NR6A1,PMP22,RBM38,RFTN1,RGCC,SERPINB2,SERPINF1,SERTAD4,SFRP4,SPARC,VIM
rs12478601	THADA	Fat	DIO2	6.07E-01	enzyme	2.93E-03	HCN2,SLC2A1,SLN,TG
rs12478601	THADA	Fat	EHHADH	2.31E-01	enzyme	1.56E-06	ACOT2,ACOX1,ACSL1,CD36,FASN,LY6D,MGLL,PEX11A
rs12478601	THADA	Fat	ELOVL5	5.18E-03	enzyme	2.26E-05	ELOVL2,FADS2,FASN,GPAM,MLXIPL,PCK1,PPARGC1A,SCD
rs12478601	THADA	Fat	ENPP2	2.27E-02	enzyme	1.26E-05	ADIPOQ,CIDEA,FABP4,LEP,PPARG,PPARGC1A,SLC2A1
rs12478601	THADA	Fat	FASN	4.20E-02	enzyme	2.50E-03	ACOX1,ERBB2,ETV4,FASN,GPAM,SCD
rs12478601	THADA	Fat	FBXO32	1.31E-01	enzyme	9.27E-03	CKMT1A/CKMT1B,HOOK1,HSPB7,KLF5,KRT19,LBP,LEF1,MSX2,PRKCZ,PTGER3,SERPINB2,XBP1
rs12478601	THADA	Fat	FH	7.65E-01	enzyme	6.82E-04	AKR1C1/AKR1C2,HMOX1,NQO1,PCP4,TKT
rs12478601	THADA	Fat	FKBP4	9.09E-01	enzyme	5.53E-04	C3,CEACAM1,FASN,HOXA10,NKX3-1,PPARG
rs12478601	THADA	Fat	GNA15	9.99E-01	enzyme	2.30E-04	ACKR3,C3,CAV2,CDO1,CRYAB,ELOVL2,ENPP1,FHL1,HES1,HMOX1,LBP,MAP2,MGST1,NOX4,RBP1,SLC7A1,XDH
rs12478601	THADA	Fat	GNAS	7.53E-01	enzyme	5.06E-06	BCL2L1,CEBPA,CYP27B1,FASN,FOS,LEP,LHCGR,NRP1,PENK,PPARG,PPARGC1A,TG
rs12478601	THADA	Fat	GSTP1	3.15E-01	enzyme	2.14E-08	ACSM5,ATP12A,FUT9,GLS,HMOX1,HSD17B13,IL20RA,IL31RA,ITGA2,KRT25,KRT26,KRT27,KRT31,KRT34,KRT35,KRT71,KRT83,KRTAP1-3,KRTAP19-3,KRTAP2-3/KRTAP2-4,KRTAP26-1,KRTAP3-1,KRTAP4-3,KRTAP4-9,LYVE1,METTL7A,NQO1,PRR9,PTPRG,SETD7,SLC7A11,SUSD4,THRSP
rs12478601	THADA	Fat	HRAS	9.99E-01	enzyme	7.41E-05	AKAP2,ANXA6,BCL2,BCL2L1,BMP4,BOK,BTBD11,CAV1,CDH1,CDH3,COL4A1,COL5A2,CYP24A1,DNER,DOK1,EFEMP1,ENPP1,FAM167A,FAM213A,FERMT2,FGFBP1,FHL1,FOS,FSTL1,FSTL3,FZD1,GJA1,GJB2,GJB3,HIF1A,HMOX1,ITGB1,IVL,JUP,KLF5,KRT16,KRT18,KRT19,LASP1,LGALS7/LGALS7B,LIPG,MCAM,NQO1,NRP1,PCK1,PKP1,PLOD2,RAP1GAP,RNF19B,SCNN1A,SERPINB2,SESN3,SHROOM3,SLN,SORBS1,SPARC,TENM3,TG,TP73,TYRO3,VIM
rs12478601	THADA	Fat	HSD11B1	6.75E-04	enzyme	1.15E-03	ACOX1,ADIPOQ,FASN,GPAM,LEP,LIPE,PNPLA2,PPARGC1A
rs12478601	THADA	Fat	HSD17B4	6.02E-01	enzyme	1.04E-04	ACOT2,ACOX1,ACSL1,CD36,FASN,LY6D,MGLL,PEX11A
rs12478601	THADA	Fat	HSP90AA1	9.99E-01	enzyme	2.93E-03	ADRBK2,CDH1,GJA1,GJB2
rs12478601	THADA	Fat	IDH1	6.00E-03	enzyme	1.60E-09	CDH1,CFD,CLDN3,CLDN7,FABP4,FASN,LEP,LPL,MAPK10,PPARG,RAB25,SERPINH1,SLC2A1,VIM
rs12478601	THADA	Fat	IDH2	9.09E-01	enzyme	3.51E-07	ADIPOQ,CDH1,CEBPA,CLDN3,CLDN7,PPARG,RAB25,VIM
rs12478601	THADA	Fat	IRS1	7.92E-02	enzyme	3.24E-10	ADIPOQ,ATP2A3,CDH1,CDKN2C,CEBPA,CIDEA,COL4A1,COL4A2,COL7A1,FABP4,FASN,FHL1,FOS,GATA3,GJA1,GJB3,IGF1,IRS1,LAMA4,LEP,LPL,NDN,NRP1,PCK1,PPAP2B,PPARG,PPARGC1A,SIGLEC1,TNNT2,WNT5A
rs12478601	THADA	Fat	IRS2	8.78E-01	enzyme	6.80E-06	CEBPA,FABP4,FASN,FOS,IRS1,LEP,LPL,PCK1,PPARG,PPARGC1A,SLC2A1,THRSP
rs12478601	THADA	Fat	KL	9.99E-01	enzyme	4.03E-03	BCL2,BCL2L1,CYP27B1,TYR,TYRO3,VDR
rs12478601	THADA	Fat	KRAS	6.35E-01	enzyme	1.10E-03	AMPH,AOX1,BCL2,BCL2L1,BDH1,BMP4,BNC1,CAV1,CDH1,CDH3,COL4A1,CRYAB,DCLK1,EFEMP1,EPCAM,EREG,FAH,FBN1,FOS,FSTL1,FXYD3,GJA1,GPC3,GPC5,HIF1A,LIPG,LOX,MAP2K1,MCAM,MMD,MSLN,NQO1,PPARG,SDC4,SOX9,SPARC,STAT5A,VIM
rs12478601	THADA	Fat	LIPE	1.45E-04	enzyme	3.24E-10	ACSL1,ACSS2,ADH1C,ADIPOQ,ALDH1A1,ANGPT1,CD36,CDO1,CEBPA,FABP4,FASN,FMOD,FOS,G0S2,GJA1,JUP,MYH3,NR4A1,PC,PCK1,PFKFB1,PLIN2,PPARG,PPARGC1A,RBP4,SCD,SDC4,THRSP,TKT,YWHAG
rs12478601	THADA	Fat	LOXL2	1.34E-01	enzyme	1.86E-03	CDH1,IVL,OCLN,VIM
rs12478601	THADA	Fat	MGEA5	9.99E-01	enzyme	7.87E-07	ACSS2,ADAMTS17,AIFM2,ALDOC,AZGP1,BCL2L1,C6orf15,CAV1,CD99L2,CDH1,CEACAM1,CELSR1,CLDN1,CLDN7,EPHB3,ERBB3,FERMT2,FGFBP1,FGFR4,FZD10,GFRA3,IL20RA,ITGA2,KRT81,MCAM,MYO10,PECR,PLA2G16,PPAP2B,PROM1,S100A2,S100A3,SFRP5,TGFA,TPD52L1,TSPAN5,TUBA4A,VIM
rs12478601	THADA	Fat	MRAS	8.08E-03	enzyme	2.63E-03	CDH1,IRS1,VIM
rs12478601	THADA	Fat	NEU2	2.31E-06	enzyme	4.40E-03	BCL2,BCL2L1
rs12478601	THADA	Fat	NEU3	9.99E-01	enzyme	8.33E-03	BCL2,CLIC3,RAB25
rs12478601	THADA	Fat	NOS2	9.99E-01	enzyme	1.46E-03	ACO1,ADH5,ADIPOQ,AZGP1,BCL2,CALML5,CFD,COL4A1,FABP4,FASN,GJA1,GPD1,HIF1A,HMOX1,IRS1,LEP,LGALS3BP,MB,PC,PERP,PPARGC1A,SERPINH1,TKT,TNNT2
rs12478601	THADA	Fat	PARP1	8.65E-01	enzyme	5.74E-03	BCL2,CDH1,ERBB2,FASN,FOS,GBP6,HES1,HMOX1,IGF1,NELL2,SLC38A2,TGFA,TMPRSS2
rs12478601	THADA	Fat	PARP2	9.99E-01	enzyme	1.78E-07	ADIPOQ,CD36,FABP4,FASN,LEP,LPL,PPARG
rs12478601	THADA	Fat	PLSCR3	8.30E-01	enzyme	4.40E-03	ADIPOQ,LEP
rs12478601	THADA	Fat	PNPLA2	4.27E-02	enzyme	2.94E-03	ACOT2,ACOX1,ACSL1,CD36,FASN,LEP,PCK1
rs12478601	THADA	Fat	PNPLA8	8.74E-01	enzyme	5.01E-03	DGAT1,HMOX1,NQO1
rs12478601	THADA	Fat	POR	3.00E-02	enzyme	1.63E-04	ACSL1,ADH4,ALDH1A1,ANTXR2,ANXA5,BDH1,CD36,CHMP4C,CLDN3,ELOVL2,ELOVL5,EREG,FADS2,FOXC1,GSTA3,HIF1A,HMOX1,LGALS1,LPL,MSX2,PGD,POR,PPARG,RETSAT,SCD,SDC4
rs12478601	THADA	Fat	PRMT5	9.99E-01	enzyme	3.92E-04	ADIPOQ,CEBPA,FABP4,FASN,IVL,LEP,PPARG
rs12478601	THADA	Fat	RETSAT	8.99E-04	enzyme	4.40E-03	FABP4,PPARG
rs12478601	THADA	Fat	SCD	4.94E-05	enzyme	8.68E-05	ACOX1,BCL2,CD36,DGAT1,FASN,GPAM,LEP,LIPE,LPL,PCK1,PPARGC1A,SLC2A1,XBP1
rs12478601	THADA	Fat	SUMO2	7.32E-01	enzyme	9.91E-03	CAV1,CAV2,CEACAM1,GRB14,IRS1,NOV,TNFRSF21
rs12478601	THADA	Fat	TAZ	9.99E-01	enzyme	2.90E-05	ADAMTS5,AMPH,ANXA1,AOX1,CAMK2N1,CAV1,CAV2,ENPP2,F2RL1,IRS1,KRT34,LOX,PCLO,ST6GALNAC5
rs12478601	THADA	Fat	TERT		enzyme	6.00E-03	AKAP2,BTBD11,CAV1,COL5A2,DNER,EFEMP1,EREG,FAM167A,FAM213A,JUP,KRT19,LIPG,PLOD2,PROM1,SERPINB2,VIM,XBP1
rs12478601	THADA	Fat	UBE2I	9.99E-01	enzyme	8.55E-03	CEBPA,PPARG,SCNN1A,SLC2A1,SOX9
rs12478601	THADA	Fat	WWOX	5.79E-01	enzyme	6.78E-03	BCL2,BCL2L1,TIMP4,TP73,TRIM2
rs12478601	THADA	Fat	CCKBR		g-protein coupled receptor	6.78E-03	ADIPOQ,HIF1A,KRT19,LEP,SPARC
rs12478601	THADA	Fat	CHRM3	2.21E-03	g-protein coupled receptor	4.36E-03	FOS,HMOX1,ITGA2,LEP
rs12478601	THADA	Fat	CNR1	9.99E-01	g-protein coupled receptor	1.04E-03	ADIPOQ,ALPL,BCL11B,BMP4,CEACAM1,EGF,ERBB2,FASN,FOS,IGF1,KLK7,KRT6B,LEP,NDN,PENK,PTK6,S100B,SIX1,UPK1B
rs12478601	THADA	Fat	DRD2		g-protein coupled receptor	1.53E-03	CRYAB,EDNRB,FOS,IGF1,NAT8L,PCSK2,PENK
rs12478601	THADA	Fat	DRD3		g-protein coupled receptor	2.63E-03	FOS,LEP,SLC9A3
rs12478601	THADA	Fat	FSHR		g-protein coupled receptor	4.27E-04	ACPP,ADIPOQ,ADIPOR1,ADIPOR2,ESPN,ESR2,INHBA,LHCGR,PCK1,PPP1CB,SLC7A4
rs12478601	THADA	Fat	KISS1R		g-protein coupled receptor	6.78E-03	ERBB2,ESR2,FOS,HHIP,LHCGR
rs12478601	THADA	Fat	SMO	9.99E-01	g-protein coupled receptor	1.86E-05	BCL2,COL4A2,DIXDC1,ENPP1,EPCAM,FZD3,FZD7,HHIP,LAP3,LEF1,LHX2,MTMR7,NRCAM,PRDM1,SOX9,WNT7B
rs12478601	THADA	Fat	TAS1R3	9.99E-01	g-protein coupled receptor	4.21E-04	CEBPA,CHRM3,PPARG,SLC5A1,SLC7A11
rs12478601	THADA	Fat	15-LOX		group	4.40E-03	CD36,PPARG
rs12478601	THADA	Fat	Akt		group	1.39E-04	ANGPT1,AQP3,B4GALT5,BCL2,BCL2L1,CD36,CDKN1C,E2F2,ERBB3,FABP4,FOS,HES1,HIF1A,HK2,HMOX1,IGF1,LEF1,LEP,LHCGR,LPL,MAP2,MCAM,NOS1,NOX4,PCK1,PEA15,PPARG,PPARGC1A,PTN,XBP1
rs12478601	THADA	Fat	Alpha catenin		group	2.20E-03	ADAMTS12,ADAMTS2,ADAMTS5,BCL2L1,C1QTNF2,COL5A2,EGFL6,EREG,FSTL1,IGF1,IL6ST,KRT6B,LAMA4,LEF1,NOV,SAA1,VIM
rs12478601	THADA	Fat	C/ebp		group	7.23E-04	ADH1A,ADH1B,ADH1C,CSF1R,HIF1A,HSD11B1,IGF1,LEP,PCK1,WNT10B
rs12478601	THADA	Fat	Calcineurin A		group	3.20E-03	FGF18,FOS,ITPR2,MB,PPARGC1A,SLC2A1
rs12478601	THADA	Fat	Creb		group	1.46E-04	ADIPOQ,ANK3,ANTXR2,BCL2,CEBPA,CIDEC,COL8A1,CSF1R,EDAR,FOS,GJA1,HES1,IGF1,IVL,KRT1,LASP1,LEP,MAP2K1,MCAM,MSX2,MUC5B,NDN,NR4A1,PCK1,PDE3B,PENK,PPARG,PPARGC1A,SERPINB2,SESN3,SOX9
rs12478601	THADA	Fat	Ctbp		group	1.08E-03	ACKR3,CDH1,DSG2,JUP,PERP,STAP2
rs12478601	THADA	Fat	ERK		group	8.43E-03	BCL2,BCL2L1,CAV1,CDH1,CLDN4,EREG,EZH2,FABP4,FOS,GOT1,GPRC5C,HMOX1,HOMER1,IRS1,KLF5,KRT18,MCAM,PRDM1,RORC,SERPINB2,SFN,SLC2A1,SOST,SPTBN1,TGFA
rs12478601	THADA	Fat	estrogen receptor		group	4.71E-17	ADIPOQ,ANXA1,BCL2,C3,CALB2,CAV1,CAV2,CDH1,CDH19,CDH3,CLDN3,CLDN4,CNKSR1,COL12A1,COL4A1,COL4A2,COL7A1,COL9A2,DSC2,ERBB2,ERBB3,EREG,FGF13,FGF5,FGFR3,FGFR4,FOS,GATA3,GJB3,IGF1,IRS1,ITGB1,JUP,KRT18,KRT19,KRT7,KRT8,LAMC2,MAN1A1,MUC15,OCLN,PCDH18,PCDH20,PDGFD,PLEK2,POR,SOST,SPARC,TGFA,TIMP4,TJP3,UGT8,VIM,WNT5A,XBP1
rs12478601	THADA	Fat	Growth hormone		group	9.53E-06	ADIPOQ,BCL2,BMP4,CD36,CDH1,CDH3,CEBPA,CYP3A4,DDR1,FABP4,FASN,FGFR3,FOS,FZD7,GHR,IGF1,LIPE,LPL,NOX4,PCK1,PPARG,S100B,SCNN1A
rs12478601	THADA	Fat	Hdac		group	5.95E-04	AGTR1,BCL2,CSF1R,CYP24A1,EDNRB,ERBB2,EZH2,FOS,FOXA1,GATA3,HIF1A,HOXA11,IGF1,JUP,NR4A1,NRP1,PKHD1,PPARGC1A,TFAP2B,TP63,WNT9B
rs12478601	THADA	Fat	IL1		group	2.33E-03	ADAMTS5,AKR1C1/AKR1C2,BCL2,C3,CEACAM1,CSF1R,ELF3,FOS,GJA1,GLS,HIF1A,HMOX1,HP,HSD11B1,IDO1,IGF1,INHBA,KRT72,LEP,LOX,NRG1,PPARG,PPARGC1A,RBP4,RORC,S100A3,SAA1,SAA2,SDC4,SERPINB2,SLC2A1,SOX9,SPARC,TG,WNT5A,XDH
rs12478601	THADA	Fat	Insulin		group	6.33E-12	ACSL1,ADIPOQ,ADIPOR1,ADIPOR2,AGTR1,BCL2,BCL2L1,CD36,CEBPA,CHRM3,CIDEA,COL4A1,DUOX1,FABP4,FADS2,FASN,FGFR4,FOS,GRB14,HES1,HIF1A,HMOX1,HSD11B1,IGF1,IRS1,LEP,LGALS12,LGALS3BP,LIPE,LPL,MAOA,ME1,MLXIPL,NR4A1,NR4A2,PCK1,PLA2G16,PLB1,PLIN1,PNPLA2,PPARG,PPARGC1A,PRKCZ,RBP4,RDH5,SCD,SEPP1,SLC15A1,SLC2A1,SLC2A5,SLC38A2,SLC7A1,SORBS1,SRD5A1,TGFA,THRSP,VLDLR,XBP1
rs12478601	THADA	Fat	JUN/JUNB/JUND		group	8.55E-03	C3,COL7A1,FOS,HMOX1,PDCD4
rs12478601	THADA	Fat	Mapk		group	8.76E-03	ADAM12,BCL2,BCL2L1,CAT,CLDN4,FOS,GJA1,HMOX1,IGF1,IRS1,LEP,NOS1,NOV,PRKCZ
rs12478601	THADA	Fat	Mek		group	1.55E-05	BCL2L1,CDCP1,CDH1,CSF1R,DCT,DDR1,DDR2,EPHB2,ERBB2,ERBB3,EREG,ETV4,FASN,FGFBP1,FOS,HOMER1,IER2,ITGB1,IVL,LEP,MST1R,NOX4,NR4A1,PMEL,RETSAT,VIM
rs12478601	THADA	Fat	N-cor		group	2.69E-07	ACSL1,ADIPOQ,CD36,CIDEC,CYP27B1,ELOVL5,FABP4,FADS2,FASN,IGF1,PCK1,PLIN1,PLIN2,SCD,STMN2
rs12478601	THADA	Fat	P38 MAPK		group	1.90E-04	ADIPOQ,ANGPT1,ANXA5,AQP5,ASS1,BCL2,BCL2L1,CAV1,CEBPA,DGKA,EDNRB,FOS,GJA1,HIF1A,HMOX1,HOMER1,HP,INHBA,IRF6,ITGB8,IVL,KCNB1,KLF5,LEP,MUC5B,MYH3,NR4A1,OCLN,PCK1,PPARG,PPARGC1A,RBP1,SCNN1A,SERPINB2,SERPINB5,TGFA,TNIP1,TYR,VDR,VLDLR,WNT5A
rs12478601	THADA	Fat	Pde		group	1.86E-03	FOS,HMOX1,NR4A1,NR4A2
rs12478601	THADA	Fat	PI3K (family)		group	6.13E-03	AKR1C1/AKR1C2,CDH1,FASN,FOS,HIF1A,HMOX1,ITGB1,LEP,NQO1,PRKCZ,SLC2A1
rs12478601	THADA	Fat	Pka catalytic subunit		group	1.54E-03	FABP4,PCK1,PENK,TFAP2A,VDR
rs12478601	THADA	Fat	Pkc(s)		group	8.19E-04	ACO1,AQP3,BCL2,BCL2L1,CD36,CLDN1,FABP4,FGFBP1,FOS,GRHL3,HIF1A,HMOX1,IRF6,IRS1,ITGB1,IVL,KRT8,NOS1,NOX4,NQO1,NR4A1,NR4A2,OVOL1,PPARG,VDR
rs12478601	THADA	Fat	PRKAA		group	2.94E-03	ACOX1,CDH1,CLDN1,HSD11B1,PCK1,PPARGC1A,VIM
rs12478601	THADA	Fat	Pro-inflammatory Cytokine		group	6.49E-03	ADIPOR2,ASS1,ENPP1,HMOX1,HP,LGALS1,LIPG,NOV,NR4A1,SDC4
rs12478601	THADA	Fat	Ras		group	6.82E-03	B4GALT5,BCL2,BCL2L1,CAV1,CEBPA,CLDN4,CYP24A1,FOS,HMOX1,IGF1,IVL,KLF5,MUC5B,PDCD4,PRDM1,TG
rs12478601	THADA	Fat	Rxr		group	1.51E-03	ABCD2,AQP3,BCL2,CD36,CYP24A1,CYP3A4,HR,ILK,LEP,PCK1,PLIN2,POR,PPARG,SERPINF1
rs12478601	THADA	Fat	Shc		group	1.41E-05	BCL2,BCL2L1,FABP4,FOS,LPL,PPARG
rs12478601	THADA	Fat	Sos		group	2.81E-05	ACOX1,ADAM12,AKR1C3,ANK3,AQP3,CASZ1,CAT,CMTM4,FABP4,FMN1,FOS,GJB6,HMOX1,HOOK1,ITGB1,LGALS3BP,MAOA,MGST1,MYO5B,PIP5K1B,PTPRZ1,RAP1GAP,RBP1,RIPK4,S100A3,SCD,STX11,TPD52,XDH,ZAK
rs12478601	THADA	Fat	Srebp		group	1.59E-04	ABCD2,ACSL1,ACSS2,FASN,FOS,PGD
rs12478601	THADA	Fat	STAT5a/b		group	2.50E-03	BCL2,BCL2L1,CD36,CDKN2C,EBF1,FOS,IGF1,MMD,PCK1,PRDM1,RBP1,RFTN1,UGP2
rs12478601	THADA	Fat	TCF		group	1.73E-07	ALDH1A1,BCL2,BCL2L1,BMP4,CEACAM1,CYP24A1,EPCAM,EPHB3,FGF18,FOS,GJA1,GPX2,IDO1,IRS1,LHCGR,MME,MSX2,NRCAM,SAA1,SFN,SLC26A2
rs12478601	THADA	Fat	Tgf beta		group	5.00E-04	ADAM12,ADH1C,ANKH,BCL2,BCL2L1,CDH1,COL7A1,CSF1R,FOS,FSTL1,GATA3,HMOX1,IDO1,IGF1,ILK,ITGB1,KRT1,KRT16,KRT72,LOX,NOX4,NR4A2,PPAP2B,PROM1,RORC,RUNX3,SPARC,TGFA,VIM
rs12478601	THADA	Fat	thyroid hormone receptor		group	4.03E-03	ABCD2,ACOX1,FOS,HR,KRT17,POR
rs12478601	THADA	Fat	Tnf (family)		group	5.82E-04	ADAMTS5,ADIPOQ,BCL2,BCL2L1,CLDN4,CYP3A4,DUOX1,ENPP2,GHR,GJA1,HIF1A,HSD11B1,IGF1,INHBA,LAD1,MSX2,NOX4,OCLN,PLEK2,PRKCDBP,PTGER3,SAA1,SOST
rs12478601	THADA	Fat	Vegf		group	2.00E-06	ACKR3,ANGPTL2,ANGPTL7,BCL2,BNC1,CALM1 (includes others),CDH1,CDKN2C,CELSR1,CLDN1,CRYAB,EHF,ENPP2,ERBB3,FABP4,GJB2,GPR56,GPSM2,GRB14,HELLS,HES1,HIF1A,HK2,HMOX1,HOMER1,HOPX,IL6ST,INHBA,ITGA2,ITGB1,ITGB8,LEF1,LYVE1,NGB,NR4A1,NR4A2,NRCAM,NRG1,NRP1,P2RY14,PADI1,PC,PKDCC,PMP22,PPAP2A,PPAP2B,SERPINB2,SFN,SHISA2,SLC7A1,TACSTD2,VIM,XDH
rs12478601	THADA	Fat	AGT	2.14E-01	growth factor	1.86E-08	ADAM12,ADAMTS5,ADH1C,ADIPOQ,ADIPOR1,AGTR1,ANGPT1,ANK3,ATP1A1,BCL2,BOK,CAT,CAV1,CD36,COL4A1,CREB5,CYP2J2,DCUN1D3,EDNRB,EFEMP1,EREG,FASN,FGF13,FOS,FOXP2,GJA1,GSTA3,HES1,HIF1A,HMOX1,IDH1,IGF1,IL6ST,ITGA2,ITGA7,ITGB1,ITPR2,KLF5,LEP,MAP2,MGST1,NCALD,NOS1,NOVA1,NOX4,NR4A1,NR4A2,NRG1,OCLN,PIR,PPARG,RRAS,SCNN1A,SERPINB2,SGCD,SLC14A2,SLC2A1,TGFA,TLN2,TTN,WNK4
rs12478601	THADA	Fat	BDNF	9.99E-01	growth factor	2.02E-03	ANXA5,BCL2,BCL2L1,CALB2,CAV2,FOS,GRB14,GRIA1,GRIA2,HOMER1,HSPA4L,KCNIP2,LAMC1,LEP,LGALS1,MYH3,NELL2,NMB,NOS1,NR4A1,NRXN1,NTRK2,PENK,PRKCZ,PRSS12,SBK1,SERPINH1,SLC16A7,SOSTDC1,SPARC,TMEM45A,VIM,VSNL1,YWHAG
rs12478601	THADA	Fat	BMP2	9.00E-01	growth factor	7.79E-05	AOC1,ATP2C2,BCL2,BCL2L1,BMP4,DLX3,EGF,ESRRG,FABP4,FOS,FZD1,ID4,KLK7,LHCGR,MFI2,MRAS,MSX2,PPARG,RUNX3,SLC26A2,SOST,SOSTDC1,SOX9,SPARC,TG,TOB1,VDR,XBP1
rs12478601	THADA	Fat	BMP6	9.75E-01	growth factor	5.74E-03	ADAMTS5,BMP4,CDKN2C,E2F2,HMOX1,INHBA,PCOLCE2,PMP22,SCEL,SDPR,SLC39A10,STS,XBP1
rs12478601	THADA	Fat	BMP7	2.13E-01	growth factor	8.50E-04	ADIPOQ,BMP4,CDH1,CEBPA,CIDEA,EDN2,FASN,GJA1,GRB14,IGF1,IRS1,MSX2,PENK,PPARG,PPARGC1A,SOST,SOSTDC1,STS
rs12478601	THADA	Fat	CTGF	9.99E-01	growth factor	1.38E-04	ADAMTS5,BCL2,BCL2L1,COL4A2,COL8A1,HAPLN1,HES1,HIF1A,IGF1,ILK,LEF1,LHCGR,LOX,NOV,SDC4,SDPR,SFRP4,SPARC
rs12478601	THADA	Fat	DKK1	9.99E-01	growth factor	7.96E-05	BMP4,EPCAM,EPHB2,GATA3,KRT18,LEF1,PPARG,SOST,SOX9,SPARC,WNT10B,WNT5A
rs12478601	THADA	Fat	EGF	1.66E-04	growth factor	3.53E-06	ACOT2,ANGPT1,AQP3,B4GALT5,BCL2,BCL2L1,CAV1,CDH1,CLDN3,CLDN7,CLDN8,CSF1R,ELF3,ERBB2,EREG,ESR2,EZR,FABP7,FASN,FOS,FSTL1,FUT2,GJA1,GRB7,HES1,HIF1A,HMOX1,IDH1,IER2,IGF1,INHBA,IRS1,ITGA2,ITGB1,KRT16,KRT19,KRT72,LHCGR,LIMK2,MB,MUC5B,NR4A1,NR4A2,NRP1,OCLN,PDCD4,PFKFB1,PPAP2B,PPARG,SCD,SDPR,SLC9A2,SPARC,TFAP2A,TGFA,TJP3,TP63,VDR,VIM
rs12478601	THADA	Fat	FGF19		growth factor	1.35E-03	ACSL1,ALDH1A1,BCL2L1,CD36,FASN,FOS,G0S2,LEP,MCAM,MME,PROM1,SCD,SLC2A5,THRSP
rs12478601	THADA	Fat	FGF2	1.24E-01	growth factor	7.60E-06	ADAMTS5,ANGPT1,AQP3,BCL2,BCL2L1,BMP4,CAV1,CDH1,CHRM3,CIDEC,CRYAB,EDNRB,ENPP1,ENPP2,EPCAM,FABP4,FBN1,FGFR3,FGFR4,FOS,FUT2,GJA1,GRIA1,HIF1A,IGF1,INHBA,IRS1,ITGB1,LEF1,LOX,LYVE1,MCAM,NOV,NR4A1,NR4A2,PCSK2,PENK,PPARG,SCD,SLC2A1,SOX9,SPARC,SPINK1,VIM,WNT10B
rs12478601	THADA	Fat	FGF21		growth factor	3.41E-06	ADIPOQ,BDH1,CIDEA,DGAT2,FASN,GHR,IGF1,KLB,LEP,ME1,PCK1,PPARGC1A,SLC2A1
rs12478601	THADA	Fat	GDF2		growth factor	1.50E-04	ANKH,ATP1A1,CAV1,COL9A3,CRYAB,ENPP2,FGFR3,FMOD,FOS,HIF1A,IGF1,LYVE1,MSX2,NRCAM,NRP1,SERPINF1
rs12478601	THADA	Fat	GH1		growth factor	1.39E-03	ACSL1,BCL2,BMP4,C3,CAT,CEBPA,CYP27B1,CYP3A4,ERBB3,FABP4,FASN,FOS,GHR,IGF1,JUP,LIPE,LPL,MGST1,PLA2G16,PPARG,SLC2A1,STAT5A,TFAP2A,TKT,VIM,XDH
rs12478601	THADA	Fat	GHRL	4.98E-01	growth factor	2.53E-04	BCL2,DGAT1,FASN,FOS,GPAM,LEP,LPL,PCK1,PCSK2,PPARG,PPARGC1A,SCD
rs12478601	THADA	Fat	HBEGF	9.40E-01	growth factor	2.80E-04	BCL2,CDH1,CSF1R,EREG,GJA1,HK2,ITGB1,NRP1,TGFA
rs12478601	THADA	Fat	HGF	9.61E-01	growth factor	2.48E-05	ACKR3,ANGPTL2,ANK3,BCL2,BCL2L1,BNC1,CALM1 (includes others),CAV1,CDH1,CDKN2C,CELSR1,COL4A1,CRYAB,DSG1,EHF,ELF3,EPCAM,FOS,GPR56,GPSM2,GRB14,HELLS,HES1,HK2,HMOX1,HOMER1,IGF1,IL6ST,INHBA,IRF8,ITGA2,ITGB1,ITGB8,KRT17,KRT18,KRT19,LAMC2,LYVE1,NR4A1,NR4A2,NRCAM,NRG1,NRP1,OCLN,PLA2R1,PMP22,PPAP2A,PPAP2B,RARRES2,SERPINB2,SLC7A1,TACSTD2,TGFA,TP63,TRDN,VDR,VIM
rs12478601	THADA	Fat	IGF1	1.96E-02	growth factor	1.57E-04	ACSS2,ADIPOQ,AKR1C1/AKR1C2,BCL2,BCL2L1,BMP4,CDH1,DCLK1,EDN2,EGF,ESR2,ETV6,FABP4,FASN,FOS,FOXA1,FOXE1,GHR,GPD1,HAPLN1,HIF1A,HMOX1,HSD11B1,HSD11B2,IGF1,IRS1,LASP1,LEP,LHCGR,LPL,MUC5B,NOX4,NTRK2,PENK,PPARG,S100B,SCD,SEC23A,SFN,SLC12A7,SLC2A1,SRD5A1,TG,THRSP,VIM,XBP1
rs12478601	THADA	Fat	INHBA	5.77E-04	growth factor	5.38E-03	AKR1C3,BCL2,BCL2L1,CDH1,EDAR,EREG,FAM46B,FSTL3,IGF1,INHBA,LHCGR,LOX,NR4A2,NRG1,PCDH9,PRDM1,SERPINB5,SLC5A8,STRBP,VANGL2,VAV3
rs12478601	THADA	Fat	LEP	1.58E-04	growth factor	8.38E-09	ACO1,ACOX1,ADIPOQ,AKR1C1/AKR1C2,AQP3,AQP7,ASAH1,ASS1,BCL2,BCL2L1,CAV1,CD36,CDH1,CFD,COL4A1,CYB5A,CYP24A1,CYP27B1,DGAT1,ELOVL5,ERBB2,ESR2,FABP4,FADS2,FASN,FMO5,FOS,GPAM,GPX1,GRIA1,GSTA3,IDH1,IGF1,IRS1,KLB,LEP,LIPE,LPL,MLXIPL,MUC5B,NOS1,PCK1,PCSK2,PLIN1,PLIN2,PNPLA2,PPARG,PPARGC1A,RORC,SCD,SEPP1,SLC15A1,SPARC,TG,THRSP,TTPA,UGP2,VIM,WNT5A
rs12478601	THADA	Fat	MSTN	1.69E-01	growth factor	3.87E-03	HIF1A,IGF1,INHBA,LEP,PID1,PPARGC1A,SERPINH1,SLC2A1,VIM
rs12478601	THADA	Fat	NRG1	2.03E-05	growth factor	1.83E-03	ANGPT1,BCL2,CAV1,ELF3,ERBB2,ERBB3,ESR2,FOS,FSTL1,GDF5,GRB7,HES1,HIF1A,HK2,HMOX1,IER2,LIMK2,MGLL,NOS1,NR4A1,PDCD4,PFKFB1,POU3F1,S100B,SLC2A1,VIM
rs12478601	THADA	Fat	TGFB1	9.99E-01	growth factor	3.73E-17	ABCD1,ACPP,ADAM12,ADAMTS12,ADAMTS2,ADIPOQ,AGR2,AKR1C1/AKR1C2,ALDH2,ANGPT1,ANKH,ARHGEF19,ASS1,BAI1,BCL2,BCL2L1,BDH1,BMP4,C9orf3,CALB2,CALM1 (includes others),CALML3,CAMK2N1,CAPNS1,CASP14,CAT,CAV1,CAV2,CD36,CDH1,CDH19,CDHR1,CDKN1C,CDKN2C,CEACAM1,CEACAM5,CEBPA,CELSR2,CEMIP,CIDEC,CLCA2,CLDN4,COL12A1,COL4A1,COL4A2,COL7A1,COL8A1,CORIN,CSF1R,CST3,CTPS1,CYP27B1,DDR2,DOK1,DSC2,DSG2,EDNRB,EGF,ELF3,ENPP1,EP…
rs12478601	THADA	Fat	WISP2	9.99E-01	growth factor	1.02E-10	ADIPOQ,CDH1,CEBPA,CLDN1,ERBB2,FABP4,FOXA1,GATA3,HIF1A,JUP,KRT18,KRT8,LAMC2,LPL,PPARG,SDC4,SPARC,VIM,XBP1
rs12478601	THADA	Fat	WISP3	8.56E-01	growth factor	5.01E-03	ADAMTS5,BMP4,CDH1
rs12478601	THADA	Fat	ABCC9	5.23E-02	ion channel	1.93E-05	HIF1A,PPARGC1A,SLC2A1,XDH
rs12478601	THADA	Fat	KCNE3	1.11E-01	ion channel	4.96E-04	ACPP,AKR1C3,EPN3,HEPHL1,KCNK5,NR4A1,NR4A2,PIK3C2G,PRDM1,PTPRQ,SLC2A5,TRDN
rs12478601	THADA	Fat	KCNK9		ion channel	1.23E-03	ACVR1C,HP,LYPD3,NR4A2,SEZ6L,SLC14A1,SLC6A17,SPTA1,ST6GALNAC5
rs12478601	THADA	Fat	PKD1	9.87E-01	ion channel	1.78E-04	ACOT2,ALDH1A1,AMPH,ASPH,ATP1A1,BHMT2,CLDN10,CPEB3,EDIL3,ENPP5,FGFR3,GLS,IDH1,IER2,IL17RB,KRT18,LOX,PCDH9,PCK1,RASSF6,SETD7,SLITRK5,TENM2,ZFHX4,ZNF711
rs12478601	THADA	Fat	TRPV6	2.86E-06	ion channel	5.01E-03	IVL,KRT10,TRPV6
rs12478601	THADA	Fat	AKT1	9.23E-01	kinase	2.15E-04	ADIPOQ,AKR1C1/AKR1C2,ANKH,ASS1,BCL2,BCL2L1,CDH1,CIDEA,COL4A1,COL8A1,CST3,DLX3,FASN,FOS,FSTL1,HIF1A,HMOX1,IRS1,ITGB1,KLF15,LEP,ME1,NQO1,PCK1,PEX11A,PPARG,PPARGC1A,SCD,SERPINF1,SLC2A1,VIM
rs12478601	THADA	Fat	AKT2	2.70E-01	kinase	2.52E-03	BCL2,CDH1,CIDEA,ITGB1,LEP,PDCD4,PPARG,VIM
rs12478601	THADA	Fat	EGFR	9.99E-01	kinase	5.50E-07	ANXA1,BCL2,BCL2L1,CAV1,CDCP1,CDH1,COL5A2,COL8A1,CRYAB,CST3,DSC2,DSG2,E2F2,EGF,ERBB2,ERBB3,EREG,ESR2,F2RL1,FABP7,FASN,FBN1,FOS,GHR,HIF1A,HP,HSD11B2,IER2,IGF1,ITGA2,KRT16,KRT17,LAMA4,LEF1,MME,PRKCZ,PROM1,RRAS,S100A2,SOX9,TGFA,VDR,VIM
rs12478601	THADA	Fat	EPHB2	3.94E-02	kinase	1.86E-03	BCL2,EPHB2,KRT10,STMN2
rs12478601	THADA	Fat	ERBB2	6.75E-04	kinase	1.19E-19	ADAM12,ADAMTS5,ADIPOR2,AGR2,ALDOC,ANGPTL2,ATP1B3,BCL2,BCL2L1,CD36,CDH1,CDH3,CDKN2C,CES1,CIDEC,CLDN3,CLDN4,CLDN7,COL4A1,COL5A2,COL7A1,CSF1R,CYP2J2,DGAT1,DOK1,DPT,DSG2,EDN2,EHF,ELF3,EPHB2,ERBB2,ERBB3,EREG,ESR2,ETV4,ETV6,FASN,FIGF,FOLR1,FOS,FOXA1,FSTL1,FSTL3,FXYD3,FZD4,GALNT3,GATA3,GBE1,GBP6,GHR,GJA1,GLS,GPAM,HES1,HIF1A,HOMER2,HP,IDH1,IL6ST,ILK,IRF6,ITGA2,ITGB1,ITPR2,JUP,KDM5B,KRT7,KRT81,LAMC2,LGALS…
rs12478601	THADA	Fat	ERBB3	1.31E-25	kinase	2.79E-03	ERBB2,ERBB3,FBN1,GHR,GJB3,HIF1A,HMOX1,HP,IER2,LAMA4,RRAS,SPARC,TLN1
rs12478601	THADA	Fat	ERN1	3.05E-01	kinase	1.43E-05	AP1M2,CDH1,CLDN7,DGAT2,EPCAM,FASN,GOT1,LAD1,NOX4,SERPINB2,SLC7A1,SPARC,SPTLC3,TMPRSS2,XBP1
rs12478601	THADA	Fat	FGFR2	2.14E-01	kinase	1.20E-06	B4GALNT4,BCL2,BMP4,BMPER,CA4,COL4A1,COL4A2,EN1,ENPEP,FLRT3,FOXQ1,GJA1,HES1,HHIP,IGF1,KLB,MEST,MRAS,MSX2,NNAT,SPINK1,TENM3,TRPS1
rs12478601	THADA	Fat	LOC102724428/SIK1		kinase	1.86E-03	FASN,GPD1,SCD,THRSP
rs12478601	THADA	Fat	MAPK1	9.77E-01	kinase	1.26E-03	ACO1,ADAM12,ADH1C,BCL11A,BCL2,CAV1,COL7A1,DLX3,DNAH7,DSE,ENDOD1,ERAP1,FOS,GATA3,GLS,GNG2,GRB7,HMOX1,HOXA11,ITPR2,KRT17,KRT34,KRTAP1-3,LAD1,LAMA4,LAP3,LGALS1,LGALS3BP,NRP1,PLA2G4F,PRSS12,RCAN3,SCNN1A,SHANK2,VDR,VIM,ZAK
rs12478601	THADA	Fat	MAPK11	9.99E-01	kinase	8.98E-03	BCL2,CAV1,FOS,HMOX1,PPARGC1A,VDR
rs12478601	THADA	Fat	MAPK9	9.04E-01	kinase	9.95E-03	BCL2,BMP4,CAV1,CIDEC,EGF,FASN,FOS,HIF1A,IER2,LGALS3BP,LMO7,LPL,MARCKSL1,MUC5B,PLIN2,PPARG,SCD,VDR
rs12478601	THADA	Fat	NME3	9.99E-01	kinase	2.63E-03	ITGA2,ITGB1,VIM
rs12478601	THADA	Fat	PRKAA2	8.73E-01	kinase	8.06E-03	CDH1,CEBPA,ELOVL2,FASN,HIF1A,ITIH5,KCNA2,LEP,MGST1,NOS1,NOX4,PPARG,PPARGC1A,VIM
rs12478601	THADA	Fat	PRKAR1A	6.16E-01	kinase	6.97E-06	CDH1,ERBB2,ERBB3,LEP,NR4A2,PPARG,PRKAR2B,RAB25,VDR,VIM
rs12478601	THADA	Fat	PRKG2	9.99E-01	kinase	4.40E-03	FOS,GRIA1
rs12478601	THADA	Fat	RAF1	9.99E-01	kinase	1.60E-03	ANXA1,ATP6V1B1,BCL2,CLDN1,CRYAB,DHRS3,ERBB2,FGFBP1,FOS,HIF1A,HSD11B2,IER2,ITGA2,ITGB1,LAD1,MGLL,OCLN,PC,PCK1,PRDM1,SCNN1A,SERPINB2,SLC16A7,SLC26A2,ST6GALNAC2,TUBA4A
rs12478601	THADA	Fat	RIPK4	3.99E-17	kinase	9.14E-05	GRHL3,IRF6,IVL,OVOL1
rs12478601	THADA	Fat	ROCK2	7.46E-01	kinase	1.41E-05	CEBPA,DSC1,DSC2,DSG1,IVL,KRT1,KRT10,PPARG,SCEL,SPINK5
rs12478601	THADA	Fat	ROR1	8.23E-01	kinase	1.86E-03	CDH1,KRT19,MAP2,VIM
rs12478601	THADA	Fat	ROR2	9.55E-01	kinase	8.33E-03	CEBPA,MAP2,PPARG
rs12478601	THADA	Fat	RPS6KA3	9.99E-01	kinase	8.33E-03	FOS,GRIA2,LEP
rs12478601	THADA	Fat	RPS6KB2	9.99E-01	kinase	5.01E-03	BCL2,BCL2L1,IRS1
rs12478601	THADA	Fat	SGK1	2.58E-01	kinase	3.46E-03	KCNA2,SCNN1A,SCNN1B,SCNN1G,SLC1A3,SLC1A6,SLC34A2,SLC5A1,SLC9A3,TRPV6
rs12478601	THADA	Fat	Sik1		kinase	2.63E-03	FASN,GPD1,THRSP
rs12478601	THADA	Fat	TRIB1	6.74E-01	kinase	1.09E-03	ACOX1,CEBPA,FASN,SCD
rs12478601	THADA	Fat	AHR	9.99E-01	ligand-dependent nuclear receptor	1.06E-04	ACOX1,ADAMTS2,ADAMTS5,ADIPOR2,ALDH2,CADM4,CAMK2N1,CD36,CDH1,CDKN2C,CEBPA,COL12A1,COL4A1,COL4A2,COL5A2,COL9A3,CYP3A4,DNAJB1,EFEMP1,ENPEP,ESRRG,FABP4,FBN2,FOS,FZD7,GOT1,HIF1A,HP,ITGA7,LBP,NQO1,PCK1,PPARG,RBP1,RORC,SAA1,SDR9C7,SERPINB2,TP73,VIM
rs12478601	THADA	Fat	AR	9.99E-01	ligand-dependent nuclear receptor	9.30E-08	ACPP,AKR1C3,ALDH1A1,ALOX15B,AQP3,ATP13A4,AZGP1,C3,CA4,CAV1,CAV2,CDH1,CLDN3,DAPL1,EDNRB,ELOVL2,ERBB2,ERBB3,ESPN,FAM174B,FOXA1,FXYD3,GJA1,IGF1,ITGA2,LAMC3,LHCGR,MAOA,MME,MRAS,NKX3-1,NTF4,OCLN,PENK,PFKFB2,PIP,PLOD2,RLN1,SCEL,SERPINB5,SLC39A8,SLC7A11,SLC7A4,SOX9,SPINK1,SRD5A1,STK39,SULT1E1,TACSTD2,TMPRSS2,TNNT2,TP63,TPD52,TPD52L1,VIM,VSNL1,XBP1
rs12478601	THADA	Fat	ESR1	6.74E-01	ligand-dependent nuclear receptor	3.36E-11	ABCA4,ACKR3,ASS1,BCL2,BMP4,C3,CAV1,CAV2,CDH1,CEBPA,CELSR2,CLIC3,COL8A1,EFEMP1,EGF,ENPP2,ERBB2,EREG,ESR2,FMN1,FOLR1,FOS,FOXA1,FOXC1,GATA3,GJA1,GJB1,GJB2,GPAM,HIF1A,IGF1,IRS1,KLK5,KRT19,LBP,LEP,LHCGR,LPL,MMD,MSX2,NQO1,NRCAM,PCP4,PDCD4,POR,PPARGC1A,PRR15L,RDH5,SERPINB5,SLC2A12,SLC38A2,SLC39A8,SLC7A5,SLC9A3,SOST,SOSTDC1,SOX9,TC2N,TFAP2C,TGFA,TNIP1,VAV3,VIM,XBP1
rs12478601	THADA	Fat	ESR2	2.16E-02	ligand-dependent nuclear receptor	4.15E-07	ARRDC4,BCL2,BCL2L1,BMP4,C3,CAV1,CDH1,CES1,DNAH11,ENPP2,EREG,FAM110C,FOS,FOXA1,GJB1,IGF1,ITGA2,ITGB1,KRT8,LEP,LHCGR,LPL,LRRN3,MEGF10,MYH3,NKX3-1,OCLN,PERP,SFRP4,SOST,SUSD4,TCHHL1,TENM4,TGFA,VAV3
rs12478601	THADA	Fat	ESRRA	9.99E-01	ligand-dependent nuclear receptor	1.15E-03	ACOX1,ACSL1,ALDOC,ASAH1,B4GALT6,CD36,CYB5A,GOT1,HK2,LDHB,LIPE,LPL,PLIN1,PPARG,PPARGC1A
rs12478601	THADA	Fat	NR1I2		ligand-dependent nuclear receptor	1.35E-03	ACOX1,ALDH1A1,BHMT,CD36,CEBPA,CES1,CYP24A1,CYP3A4,FASN,FMO5,GOT1,IGF1,MGST1,MSX2,PAPSS2,PGD,POR,PPARG,SCD,SULT1E1
rs12478601	THADA	Fat	NR2F6	6.10E-01	ligand-dependent nuclear receptor	4.40E-03	LHCGR,LPL
rs12478601	THADA	Fat	NR3C1	2.90E-01	ligand-dependent nuclear receptor	1.33E-05	ADH1C,ANGPTL7,ANXA1,AQP5,BCL2,BCL2L1,BOK,C1QTNF2,CARD14,CAT,CAV1,CDKN1C,CEBPA,CIDEA,CIDEC,CRYAB,CYP3A4,DGAT2,DNER,EDN2,ELMOD3,F2RL1,FOS,GATA3,GLP2R,GPX1,GRIA1,GRIA2,HCAR2,HSD11B1,HSD11B2,IDH1,IER2,IGF1,INHBA,IRF8,KRT17,LAD1,LEP,LGALS12,MAOA,MEST,MSX2,MYOC,NRXN1,OCLN,PAK6,PCK1,PDCD4,PEA15,PLIN2,PPARG,PPP1R13L,PPP1R14C,PTP4A2,SCNN1A,SDPR,SEPP1,SH3GLB1,SH3KBP1,SLC1A6,SLC2A5,STAT5A,TNFRSF21,TNS4,TRAF…
rs12478601	THADA	Fat	NR4A1	2.83E-04	ligand-dependent nuclear receptor	1.23E-05	ADIPOQ,ADIPOR2,AKR1C1/AKR1C2,CD36,CIDEA,EHF,EPCAM,FABP4,FASN,G0S2,GPD1,HCAR1,HIF1A,HMOX1,JUP,KRT18,KRT8,LEP,LPL,MARCKSL1,NR4A2,OCLN,PPARG,SCD,SPINT2,STARD10
rs12478601	THADA	Fat	PGR	9.37E-01	ligand-dependent nuclear receptor	2.59E-03	ACOX1,ACSL1,AKR1C3,BCL2L1,CDKN1C,CEBPA,EPHA1,ERBB2,EZR,FOS,GOT1,HIF1A,HSD11B2,ITGB1,KLF5,MSX2,P2RY2,SMPDL3B,STAT5A,STAT5B
rs12478601	THADA	Fat	PPARA	9.99E-01	ligand-dependent nuclear receptor	9.30E-08	ABCD2,ACADS,ACOT2,ACOX1,ACSL1,ACSS2,ADIPOQ,ADTRP,ALDH2,ALDH9A1,AQP3,AQP7,ASS1,C3,CAT,CD36,CDKN2C,CEBPA,CIDEA,CIDEC,ELOVL5,FABP4,FADS2,FASN,FOS,G0S2,GLS,GPAM,GPD1,HIF1A,HMOX1,KRT23,KRT8,LIPG,LPL,LY6D,MGLL,MGST1,MMD,OCLN,PC,PCK1,PEX11A,PLIN1,PLIN2,PLIN4,PLIN5,POR,PPARG,PPARGC1A,RBP4,RETSAT,SAA1,SAR1A,SCD,SERINC2,STBD1
rs12478601	THADA	Fat	PPARD	9.99E-01	ligand-dependent nuclear receptor	1.42E-05	ACOX1,ACY1,ALDH2,ALDH9A1,AQP3,AQP7,BCL2,CD36,DNASE1L2,FABP4,FABP7,FASN,GPAM,GPD1,ILK,LDHB,LIPE,LIPG,LPL,PCYOX1,PLIN2,PNPLA2,PPARG,RBP1,SCD,SERINC2,STBD1,VLDLR
rs12478601	THADA	Fat	PPARG	1.78E-03	ligand-dependent nuclear receptor	2.72E-20	ACADS,ACOX1,ACSL1,ADIPOQ,AGPAT2,ALDH9A1,AQP3,AQP7,BDH1,C3,CAT,CAV1,CAV2,CD36,CDH1,CDKN2C,CEACAM5,CEBPA,CES1,CFD,CIDEA,CIDEC,CORIN,CTPS1,DGAT1,DGAT2,DGKA,EDN2,FABP4,FASN,GPAM,GPD1,HES1,HK2,HMOX1,HP,HR,IGF1,IRS1,KLK11,KRT18,KRT19,KRT35,LEP,LIPE,LOC102724788/PRODH,LPL,LY6D,MAP2,MDH1,ME1,MGLL,MGST1,NOX4,NR4A1,OCLN,PC,PCK1,PCLO,PDE3B,PEPD,PEX11A,PLIN1,PLIN2,PLIN4,PLIN5,PPARG,PPARGC1A,PRDM1,PYGL,RARRES…
rs12478601	THADA	Fat	RORA	8.85E-01	ligand-dependent nuclear receptor	3.34E-04	ABCD2,ACOT2,ADIPOR1,ADIPOR2,BHMT,CD36,FASN,GOT1,IGF1,KCNK5,MC1R,MUC5B,NAALAD2,OBP2B,PCK1,PLIN2,POR,PPARGC1A,RORC,SCD,SDR9C7,SLC16A7,SLC29A4,SULT1E1,VLDLR
rs12478601	THADA	Fat	RXRA	8.62E-01	ligand-dependent nuclear receptor	6.14E-09	ABCD2,ACOX1,ACSL1,ADH1A,ADH1B,ADH1C,AKR1C1/AKR1C2,ALDH1A1,AQP7,ARL4C,C3,CAT,CD36,CDO1,CEBPA,CIDEA,CRYAB,CYP24A1,CYP27B1,CYP3A4,FABP4,FADS2,FASN,FOS,FOXA1,GPD1,GPX1,HIF1A,HMOX1,ILK,LPL,MSX2,NAV2,PC,PCK1,PCSK2,PLIN1,PPARG,RBP1,RORC,SCD,SORBS1,TCF7,TFAP2A
rs12478601	THADA	Fat	RXRB	9.99E-01	ligand-dependent nuclear receptor	6.65E-03	ACOX1,ACSL1,ALDH1A1,CRYAB,CYP24A1,FABP4,FASN,THRSP
rs12478601	THADA	Fat	THRB	9.99E-01	ligand-dependent nuclear receptor	1.14E-05	ABCD2,ACOX1,CEBPA,CFD,CYP27B1,EGF,FABP4,FASN,FOS,FOXN1,FSTL1,FZD1,FZD4,FZD7,HIF1A,ILK,LPL,ME1,NR4A1,PCK1,PCSK2,PENK,PGD,POR,PPARG,SFRP4,STAT5B,THRSP
rs12478601	THADA	Fat	miR-124-3p (and other miRNAs w/seed AAGGCAC)		mature microrna	4.64E-04	ALDH9A1,AP1M2,ASPRV1,CAV1,CEBPA,ELOVL5,ENDOD1,FA2H,FAM83H,HES1,ITGB1,KLF15,LAMC1,MDFIC,MYO10,NME4,PAPSS2,PGM1,PPP1R13L,SOX9,SSFA2,SURF4,TLN1,TNFRSF21,TRIM29,TSKU,TSPAN15,TUBB6,VSNL1
rs12478601	THADA	Fat	miR-181a-5p (and other miRNAs w/seed ACAUUCA)		mature microrna	3.20E-03	BCL2,EPCAM,EZH2,GRIA2,HOXA11,VSNL1
rs12478601	THADA	Fat	miR-203a-3p (and other miRNAs w/seed UGAAAUG)		mature microrna	8.50E-03	EZH2,F2RL1,TP63,TPD52L1
rs12478601	THADA	Fat	miR-217-5p (and other miRNAs w/seed ACUGCAU)		mature microrna	1.45E-06	ACOX1,FASN,IRS1,NR4A2,PPARGC1A,SCD,TRPS1
rs12478601	THADA	Fat	miR-293-5p (and other miRNAs w/seed CUCAAAC)		mature microrna	1.93E-03	CAPN8,KLF15,MGST1,NR4A1,SEPT3,VSNL1
rs12478601	THADA	Fat	miR-30c-5p (and other miRNAs w/seed GUAAACA)		mature microrna	1.82E-03	CDCP1,GALNT7,IDH1,ITGA2,KRT7,KRT85,MYO10,PGM1,PPARG,RAB27B,SEC23A,SLC38A2,SLC7A1,SLC7A11,TRPS1,WNT5A
rs12478601	THADA	Fat	miR-31-5p (and other miRNAs w/seed GGCAAGA)		mature microrna	7.47E-03	DLX3,FZD3,HIF1A,KRT16,KRT17,SOST
rs12478601	THADA	Fat	miR-382-5p (miRNAs w/seed AAGUUGU)		mature microrna	2.63E-03	CAPN8,SEPT3,VIM
rs12478601	THADA	Fat	mir-10	5.92E-01	microrna	4.13E-03	ACVR1C,AP1M1,BCL2L1,CDH1,DGAT1,EPHB2,ERBB2,ERBB3,FGFR3,FOXA1,GJA1,HIF1A
rs12478601	THADA	Fat	mir-133		microrna	3.57E-03	HCN2,ITPR2,KCNIP2,KLF15,LASP1,PPARG,TNNT2,TRPS1
rs12478601	THADA	Fat	mir-223	9.99E-01	microrna	7.96E-03	ASPRV1,BST1,CA4,CD36,CYB5A,DNAJC6,IGF1,INPP5J,LEF1,LPL,MMP27,NQO1,RAB38,SERPINB2,SLC16A7,TOB1
rs12478601	THADA	Fat	mir-29		microrna	4.50E-03	ADAM12,AOX1,BCL2,CDH1,CLDN1,IDO1,IGF1,LPL,PMP22,TRAF4
rs12478601	THADA	Fat	Upstream Regulator	False Discovery Rate (q-value)	Molecule Type	p-value of overlap	Target molecules in dataset
rs12478601	THADA	Fat	Upstream Regulator	False Discovery Rate (q-value)	Molecule Type	p-value of overlap	Target molecules in dataset
rs12478601	THADA	Fat	ADCYAP1	3.24E-01	other	8.70E-05	ADCYAP1R1,ANGPT1,BCL2,COL5A2,EDIL3,ENPP2,FOS,GALNT7,GATA3,GPC3,GYS2,HAPLN1,KRT8,MAN1A1,MAPK4,MCAM,MEST,MME,NOS1,NQO1,NTRK2,P2RY2,POR,RAB3IP,RGCC,SERPINF1,SEZ6L,SLC1A3,SLC2A1,SMPDL3B,SPARC,TENM2
rs12478601	THADA	Fat	ADIPOQ	3.96E-04	other	2.61E-06	ACOX1,ACSL1,ACSM5,ADIPOQ,ADIPOR2,BCL2,CD36,CEBPA,DGAT1,ESR2,FABP4,FASN,FOS,GPD1,HMOX1,LEP,LHCGR,LPL,NOX4,PCK1,PDCD4,PFKFB1,PPARG,PPARGC1A,SCD
rs12478601	THADA	Fat	APP	4.60E-01	other	6.69E-03	ALDOC,AMPH,ATP12A,BCL2,BCL2L1,BMP4,C3,CALML3,CAT,CD151,CDH1,CDH3,CKMT1A/CKMT1B,CSF1R,ELMOD3,EN1,ENPP2,EPHB2,ERBB2,F2RL1,FOLR1,FOS,FZD3,FZD7,GBP6,GHR,GNG2,GPM6B,GRIA1,HAVCR2,HCAR2,HES1,HMOX1,HOMER1,IDO1,IGF1,IL6ST,ILK,INHBA,ITGA2,KCNB1,LBP,LDHB,LEF1,MAP2,MAP6,MME,NOS1,NR4A2,NRP1,PCP4,PDCD4,PEA15,PENK,PKP3,PPARG,RNF144B,S100B,SDC4,SERPINF1,SLAMF8,SLC7A11,SLFN5,SOX9,STMN2,THSD4,TP63,TP73,TPD52L1,TUB…
rs12478601	THADA	Fat	ARHGDIA	9.99E-01	other	1.05E-03	ESR2,FOS,SCNN1A,SCNN1B,SCNN1G
rs12478601	THADA	Fat	ARHGDIG	5.32E-01	other	7.83E-04	ANO9,ANXA1,COL5A2,JUP,PADI1,PADI3
rs12478601	THADA	Fat	BIRC5		other	7.15E-04	BCL2,BCL2L1,COL5A2,COL8A1,DPT,FBN1,FMOD,LAMA4,TP63,TP73,VIM
rs12478601	THADA	Fat	BRMS1	9.99E-01	other	8.33E-03	GJA1,GJB1,GJB2
rs12478601	THADA	Fat	BSCL2	9.99E-01	other	3.91E-14	ACSL1,ADIPOQ,AKR1C3,AOC3,CD36,CEBPA,CFD,CIDEC,FABP4,GPD1,HACD2,LEP,LGALS12,LPL,MGLL,MOGAT1,MRAP,NAT8L,PC,PKP3,PNPLA2,PPARG,PYGL,SUCNR1,THRSP
rs12478601	THADA	Fat	C1orf61		other	8.33E-03	CDH1,OCLN,VIM
rs12478601	THADA	Fat	C1QL4		other	4.40E-03	CEBPA,PPARG
rs12478601	THADA	Fat	CCDC80	9.93E-01	other	1.09E-03	CEBPA,FZD7,LEP,PPARG
rs12478601	THADA	Fat	CDH1	6.73E-43	other	1.25E-04	BMP4,CDH1,CDH3,ERBB2,ERBB3,GRIA1,JUP,KRT18,KRT19,KRT7,MCAM,OCLN,SOX9,VIM
rs12478601	THADA	Fat	CDH11	9.99E-01	other	7.47E-03	EGF,FIGF,IGF1,JUP,SERPINB5,TFAP2C
rs12478601	THADA	Fat	CDK2AP1	9.07E-01	other	6.65E-03	DIXDC1,FZD1,FZD3,FZD7,PRICKLE1,VANGL2,WNT5A,WNT7B
rs12478601	THADA	Fat	CIDEB	9.72E-01	other	2.91E-04	ADIPOQ,LEP,PLIN2
rs12478601	THADA	Fat	CLDN6		other	7.08E-04	CLDN1,CLDN10,CLDN3,CLDN4,CLDN7,CLDN8,TGM3
rs12478601	THADA	Fat	DMD	4.36E-01	other	2.57E-05	ARHGAP20,CNKSR1,EGF,FZD3,GPD1,GRHL1,KRT18,MAP3K9,MAP7,MYBPC1,NOS1,OBSCN,P2RY2,PADI2,PPAP2B,PPARGC1A,PPP1R14C,SEPP1,SGCG,SH3GLB1,SLC46A3,SLC9A2,STARD10,SUSD4,TTC7B,WBSCR17,WWC1
rs12478601	THADA	Fat	DNAJA3	9.99E-01	other	2.63E-03	BCL2,ERBB2,STAT5B
rs12478601	THADA	Fat	DSP		other	1.45E-06	ADIPOQ,CEBPA,DSC2,JUP,LPL,PKP1,PPARG
rs12478601	THADA	Fat	EFNB1	8.41E-01	other	5.01E-03	BCL2,BCL2L1,EPHB3
rs12478601	THADA	Fat	EWSR1	9.99E-01	other	8.33E-03	BCL2,ERBB2,FOS
rs12478601	THADA	Fat	FST	9.99E-01	other	1.43E-03	ACSL1,ADIPOQ,CD36,CIDEA,FABP4,HP,PPARG,PPARGC1A,SAA1,THRSP
rs12478601	THADA	Fat	GAB2	4.21E-01	other	9.22E-04	ANGPT1,BCL2,BCL2L1,CDH1,FOS,HIF1A,MUC5B,SPARC
rs12478601	THADA	Fat	GFAP	9.99E-01	other	4.36E-03	ITGA2,ITGA7,ITGB1,VIM
rs12478601	THADA	Fat	GRB2	4.48E-01	other	4.51E-06	ASPRV1,DLX3,EVPL,GRHL3,IRF6,KRT17,KRT27,KRT7,MSX2,NTF4,OVOL1,PRDM1,SLC7A1
rs12478601	THADA	Fat	H2AFB3 (includes others)		other	4.27E-04	AQP3,CDKN1C,DCLK1,FOS,LIPH,MFI2,NKX3-1,PCDH9,PDZK1IP1,SAA1,SAA2
rs12478601	THADA	Fat	H2AFY	9.99E-01	other	3.55E-04	CD36,CDKN1C,CDKN2C,ERBB2,KRT23,LPL,SERPINB2,SPARC,THRSP
rs12478601	THADA	Fat	HNRNPA2B1	9.09E-01	other	2.07E-06	ABCC6,CDH1,CEMIP,CIDEC,CLDN1,DCLK1,DNER,DSE,EDAR,ELOVL2,ERBB3,FHL1,GJA1,HNMT,JUP,MEST,MMD,MSRB3,NOVA1,NRCAM,PLOD2,PPARGC1A,SRPX,SSFA2,SULT1A2,SVEP1
rs12478601	THADA	Fat	IGFBP5	9.99E-01	other	6.78E-03	BCL2,BCL2L1,IGF1,IRS1,SFN
rs12478601	THADA	Fat	INS		other	4.46E-09	ADCYAP1R1,ADIPOR1,AQP3,ASPH,BCL2L1,CAT,CD36,CIDEA,CIDEC,ERBB3,FADS3,FASN,FOS,HIF1A,IGF1,IRS1,LEP,LPL,NOS1,PCK1,PLIN2,PPARG,PPARGC1A,SCD,SERPINB5,SLC2A1,VLDLR,XBP1
rs12478601	THADA	Fat	Ins1		other	2.56E-09	ADH1C,ADIPOQ,ADIPOR1,ADIPOR2,AQP7,ATP1A1,BDH1,CEBPA,CFD,CRYAB,CYB5A,DGAT2,FABP4,FADS2,FASN,FOS,FOXA1,FOXE1,GATA3,GPD1,GPLD1,HK2,HP,HSD11B2,IGF1,IL6ST,IRS1,LDHB,LEP,LGALS12,LGALS3BP,LIPE,LPL,MFI2,MLXIPL,NOS1,PCK1,PLIN1,PLIN2,PPARG,PRKCZ,RETSAT,RGN,SCD,SLC2A1,SPARC,STAT5A,THRSP,UGT8,VIM,ZNF106
rs12478601	THADA	Fat	INSIG1	5.79E-01	other	7.40E-03	ACSS2,FABP4,FADS2,FASN,GPAM,IRF8,LIPG,LPL,MLXIPL,PLA2G4F,PLIN2,PPARG,SCD,STAT5A
rs12478601	THADA	Fat	KRT14		other	3.86E-13	DSC1,DSC2,DSG1,DSG4,GJA1,GJB2,GJB6,IVL,KLK10,KLK11,KLK5,KLK7,KLK8,KRT1,KRT16,KRT17,KRT18,KRT6B,KRT8
rs12478601	THADA	Fat	KRT8	9.43E-19	other	8.33E-03	ALDH4A1,KRT18,KRT19
rs12478601	THADA	Fat	LGALS12	1.12E-06	other	2.63E-03	CEBPA,LEP,PPARG
rs12478601	THADA	Fat	LGALS3	9.99E-01	other	1.91E-06	ADIPOQ,COL4A1,COL5A2,ENPP2,IGF1,ITGB1,KRT18,KRT19,LGALS12,LGALS7/LGALS7B,MAP2K1,MGST1,PLEK2,PNPLA2,PPARG,PPARGC1A,PRDM1,PRKCZ,SAA1
rs12478601	THADA	Fat	LIMA1	3.06E-01	other	2.92E-05	CDH1,KRT18,KRT8,MMP27,VDR,VIM
rs12478601	THADA	Fat	LIMS2	8.65E-01	other	5.01E-03	GJA1,ILK,ITGB1
rs12478601	THADA	Fat	LRIG1	5.79E-01	other	5.01E-03	BCL2,ERBB2,ERBB3
rs12478601	THADA	Fat	LRRC8C		other	1.11E-03	FABP4,LPL,PPARG
rs12478601	THADA	Fat	MEDAG	5.01E-01	other	4.21E-08	ACOX1,CD36,FASN,LIPE,LPL,PLIN1,PPARG
rs12478601	THADA	Fat	MUC4	9.99E-01	other	4.03E-03	CDH1,ERBB2,ERBB3,KRT18,VIM
rs12478601	THADA	Fat	Mup1 (includes others)		other	1.28E-04	FASN,MLXIPL,PPARG,PPARGC1A,SCD
rs12478601	THADA	Fat	MYOC	4.60E-06	other	6.37E-04	ANXA1,CHRDL1,CHRM3,CLDN7,ENPEP,ESRP1,FBN1,HHIP,ITGB1,LAMC1,PXDN,RAB27B,S100B,SLC7A11,SOSTDC1
rs12478601	THADA	Fat	NEDD9	9.75E-01	other	4.45E-04	ALOXE3,ELF3,FOS,ITGA2,PCK1,PLIN2,PLOD2,SLC2A1,VIM
rs12478601	THADA	Fat	PELP1	9.99E-01	other	1.22E-03	COL12A1,EGF,FOS,LEP,MAPK4,MRAS,NKX3-1,PPARGC1A,RBP1,SCGB2A1
rs12478601	THADA	Fat	PLIN5	4.75E-02	other	1.53E-03	ACOX1,ACSM5,GPX4,HMOX1,NQO1,POR,PPARGC1A
rs12478601	THADA	Fat	PMCH		other	5.01E-03	GRIA1,LEP,SCD
rs12478601	THADA	Fat	PRKAG3		other	1.33E-05	ACKR3,ASPH,CD36,CES1,CIDEC,FBXO6,GBE1,GJA1,GOT1,ITIH5,LEP,METTL7A,MMD,NEU2,NOS1,PPARGC1A,RGCC,RORC,SH3KBP1,SHISA2,SLC2A1,THRSP,TMEM100,TMEM37,TPPP3,UGP2,WNK2
rs12478601	THADA	Fat	PROK2	9.99E-01	other	5.01E-03	BCL2,FOS,HIF1A
rs12478601	THADA	Fat	PTH		other	2.26E-05	ANGPT1,ANK3,BCL2,CARD14,CYP24A1,CYP27B1,CYP3A4,FOS,GJA1,ID4,IGF1,LEF1,MME,MSX2,NR4A1,NR4A2,PHLDB2,PPP1R1A,RAP1GAP,SDC4,SFRP4,SLC9A3,SOST,VDR,WNT10B
rs12478601	THADA	Fat	SERPINF1	4.24E-05	other	2.11E-04	ADIPOQ,BCL2,BCL2L1,CEBPA,CRYAB,G0S2,LOXL1,OCLN,PPARG,PPARGC1A,SOX10,VIM
rs12478601	THADA	Fat	SH3KBP1	2.00E-02	other	1.09E-03	BCL2L1,HIF1A,PRDM1,XBP1
rs12478601	THADA	Fat	SOCS2	9.99E-01	other	9.65E-05	FASN,GHR,IGF1,LIPE,PPARG,STAT5A
rs12478601	THADA	Fat	SOCS7		other	4.40E-03	IRS1,PPARG
rs12478601	THADA	Fat	SPARC	3.53E-03	other	3.45E-10	ACOT2,AKR1C3,CABYR,CDH1,CDH3,CFD,CIDEC,CLDN1,CLDN4,ELMOD3,FOXQ1,GPD1,HES1,LEF1,LYVE1,MAP2,P2RY2,PAG1,PIK3C2G,SLC34A2,SLC7A11,SOX9,SPARC,TMEM45A,TRIM2,TSKU,VIM,WNK4
rs12478601	THADA	Fat	SSFA2	1.67E-02	other	1.11E-03	ADIPOQ,IGF1,LEP
rs12478601	THADA	Fat	SUMO3	8.69E-01	other	7.26E-03	CAV1,CAV2,CEACAM1,GRB14,IRS1,NOV,TNFRSF21
rs12478601	THADA	Fat	TFF3	9.61E-01	other	6.82E-04	CDH1,CLDN1,FOS,HIF1A,OCLN
rs12478601	THADA	Fat	TIMP4	1.20E-03	other	1.11E-03	BCL2,BCL2L1,TIMP4
rs12478601	THADA	Fat	TINCR	1.32E-03	other	1.09E-03	ABCA12,ALOXE3,KRT1,KRT10
rs12478601	THADA	Fat	TRH		other	8.51E-03	FOS,KRT31,KRT35,KRT6B,KRT86,NR4A1,PMEL
rs12478601	THADA	Fat	UBD	9.51E-01	other	4.36E-03	ACOT1,ACOX1,ACSL1,PPARGC1A
rs12478601	THADA	Fat	VIMP	9.99E-01	other	1.56E-06	ADIPOQ,CAV1,CEBPA,CFD,FABP4,FASN,PPARG,XBP1
rs12478601	THADA	Fat	WNT10B	1.65E-02	other	5.01E-03	CEBPA,FABP4,PPARG
rs12478601	THADA	Fat	ZBTB20	6.41E-01	other	3.56E-04	ACSS2,ADH4,FASN,GHR,GPC3,IGF1,IRS1,LDHB,LEP,PCK1,PPARGC1A
rs12478601	THADA	Fat	ENC1	7.04E-01	peptidase	4.40E-03	CEACAM5,NQO1
rs12478601	THADA	Fat	LPIN1	9.18E-01	phosphatase	3.20E-03	CEBPA,DGAT1,FABP4,FASN,PPARG,SCD
rs12478601	THADA	Fat	PPP3R1	9.99E-01	phosphatase	5.01E-03	AQP5,ATP6V1C2,SCD,SCNN1G,SLC34A2,SLC7A10
rs12478601	THADA	Fat	PPP5C	8.59E-01	phosphatase	8.33E-03	CD36,FABP4,PLIN1
rs12478601	THADA	Fat	PTEN	9.47E-01	phosphatase	1.81E-05	ACOX1,ACSL1,ADIPOQ,AKR1C3,ANGPT1,ANXA1,ASPH,BCL2,C3,CFD,CST6,DTX1,EGF,EN1,ERBB3,FABP4,FASN,FGFR4,FOS,G0S2,GMDS,HCN2,HIF1A,HOXA10,HOXA11,ID4,IGF1,KLF5,KRT19,LAD1,LMX1B,MDH1,MME,NKX3-1,NR4A2,PDCD4,PGM1,PPARG,PPARGC1A,PTN,PTP4A2,PYGL,SCD,SDC4,SEC23A,STAT5A,STAT5B,STEAP1,SURF4,TGFA,TRAF4,VAV3
rs12478601	THADA	Fat	ATN1	9.99E-01	transcription regulator	3.30E-03	ATP1A1,ATP1B3,CA4,EBF1,JUP,KCNA2,KCNC3,MARCKSL1,MCAM,PENK,PPP1CB,SOX10,SPTBN2,TAGLN3,THRSP,TUBA4A,TYRO3,VSNL1
rs12478601	THADA	Fat	BACH1	9.99E-01	transcription regulator	8.55E-03	CALM1 (includes others),HMOX1,ME1,NQO1,SLC7A11
rs12478601	THADA	Fat	BACH2	2.02E-01	transcription regulator	6.65E-03	BCL2,GATA3,HMOX1,LEF1,PDE3B,PRDM1,RORC,XBP1
rs12478601	THADA	Fat	BRD8	9.81E-01	transcription regulator	2.63E-03	AGPAT2,FABP4,PPARG
rs12478601	THADA	Fat	CALR	6.87E-01	transcription regulator	4.20E-03	CEBPA,FABP4,GJA1,LPL,PPARG,SCNN1A,SCNN1G,TRDN
rs12478601	THADA	Fat	CDX2		transcription regulator	2.04E-03	BCL2,CAV1,CDH1,CLDN1,ELF5,FOXQ1,FUT2,KLF5,LAMC2,PRDM1,SLC5A1,SOX9
rs12478601	THADA	Fat	CEBPA	1.98E-04	transcription regulator	1.15E-15	ACSL1,ADH1A,ADH1B,ADH1C,ADIPOQ,AGPAT2,AKR1C1/AKR1C2,AKR1C3,ANXA1,AQP5,ARL4C,ASPRV1,ASS1,BCL2,BHMT,C3,CEBPA,CFD,CSF1R,CYP3A4,DGAT2,DLX3,EEF1A2,EVPL,FABP4,FASN,FHL1,FOS,FZD1,G0S2,GJA1,GRHL3,HMOX1,HP,HSD11B1,IGF1,IRF6,IRS1,IVL,KLF5,KLK8,KRT17,KRT27,KRT7,LEP,LGALS1,LHCGR,LPL,MC1R,MSX2,NR4A2,NRP1,NTF4,OVOL1,PCK1,PGD,PLIN1,PLIN2,PLOD2,PPARG,PPARGC1A,PRDM1,RUNX3,SAA1,SBSN,SCD,SERPINB2,SERPINF1,SMPDL3A,S…
rs12478601	THADA	Fat	CEBPB	7.41E-01	transcription regulator	5.69E-09	ADH1C,ADIPOQ,AKR1C3,ALDH1A1,AOC1,BCL2,BHMT,C3,CDH3,CDO1,CEBPA,CFD,COL5A2,CSF1R,CYB5A,CYP24A1,CYP27B1,CYP3A4,DGAT2,DLX3,ENTPD2,FABP4,FHL1,FOS,FZD1,GLIPR2,HP,HSD11B1,IGF1,IRS1,IVL,KRT18,KRT6B,LAMC1,LBP,LEP,LHCGR,NRP1,PCK1,PEA15,PPARG,PPARGC1A,PRKAR2B,PRSS8,SAA2,SBSN,SCD,SEPT3,SERPINB2,SLC12A2,SLC38A2,SLC7A1,TIMP4,VDR,VIM,VLDLR,XDH,ZKSCAN1
rs12478601	THADA	Fat	CITED1	9.46E-01	transcription regulator	9.14E-05	CYP24A1,ERBB2,IGF1,TGFA
rs12478601	THADA	Fat	CREB1	9.99E-01	transcription regulator	2.52E-08	ADRA1A,ALOXE3,ANGPTL2,ARFGEF3,ATP1A1,BCL2,BPIFC,CALB2,CALN1,CCBL1,CLMP,DGKA,EDIL3,ESRRG,ETV6,FASN,FGF13,FOS,FOXE1,GLS,GNAL,GPR12,GRIA1,HMOX1,HOMER1,HSD11B1,IER2,INHBA,KCNIP2,KIAA1549L,KLF5,LAPTM4B,LEP,LPL,MARCKSL1,MCAM,MEST,MUC5B,NNAT,NOS1,NR4A1,NR4A2,NRP1,OCIAD2,PAX8,PCDH20,PCK1,PDE3B,PDXK,PENK,PPARG,PPARGC1A,PVRL3,RBP4,SCD,SEMA4A,SERINC2,SFRP4,SH3KBP1,SRD5A1,ST6GALNAC5,STAC2,STRBP,TFAP2A,TG,TP5…
rs12478601	THADA	Fat	CTBP2	9.99E-01	transcription regulator	3.79E-04	CDH1,JUP,KRT8,LMO3,NKX3-1,OCLN
rs12478601	THADA	Fat	CTNNB1	4.10E-01	transcription regulator	1.53E-15	ABCD2,ADIPOQ,ADSS,ALDH1A1,ANXA1,AOC3,AQP5,BCAP31,BCL2,BCL2L1,BMP4,CALM1 (includes others),CAPNS1,CDH1,CEACAM1,CELSR1,CFD,CIDEC,COL4A1,COL4A2,CYB5A,CYP24A1,DCT,DIXDC1,DNAJC6,DOK1,EDIL3,ENPP1,EPCAM,EPHB2,EPHB3,ERBB3,ETV4,FABP4,FGF18,FGF5,FGFBP1,FOS,FOXC1,FOXQ1,FSTL3,FZD3,FZD7,GATA3,GHR,GJA1,GJB1,GJB2,GPX2,HAPLN1,HHIP,ID4,IDO1,IRF8,IRS1,ITGB1,KLF5,KRT1,KRT7,LAMC2,LAP3,LEF1,LHCGR,LHX2,LMX1B,LPL,ME1,M…
rs12478601	THADA	Fat	DBP	9.99E-01	transcription regulator	3.01E-03	ADH1A,ADH1B,ADH1C,NQO1,SCNN1A
rs12478601	THADA	Fat	DDIT3	9.35E-01	transcription regulator	5.14E-03	BCL2,HMOX1,IVL,KRT6B,PPARGC1A,RUNX3,STAT5A,TENM4,XBP1
rs12478601	THADA	Fat	DLX3	1.30E-04	transcription regulator	4.03E-03	ELF3,KRT25,KRT27,KRT28,KRT71
rs12478601	THADA	Fat	EBF1	7.53E-02	transcription regulator	1.99E-03	ADIPOQ,EBF1,FASN,GATA3,HK2,IRS1,LEF1,LIPE,MAP2K1,MAPK10,PDE3B,PPARGC1A,PPP1CB,PRDM1,PRKAR2B,RASGRF2,SCD,SHC4
rs12478601	THADA	Fat	EGR2	9.04E-01	transcription regulator	2.61E-05	ASS1,BCL2,CSF1R,DGKA,DLG3,ERBB2,FOS,GATA3,GHR,GJB1,GRIA2,HOMER1,ID4,MAP2,MME,NCMAP,NXPH4,PIP,PMP22,PRDM1,SCD,SLC12A2,SLC1A3,STAT5A
rs12478601	THADA	Fat	EHF	2.13E-33	transcription regulator	3.16E-06	BMP4,CDH3,EHF,ERBB2,EREG,FOXN1,GRHL3,HMOX1,KLK5,KLK7,KLK8,PGLYRP3,PGLYRP4,RHCG,SAA1,SAA2,SCEL,SPRR2D
rs12478601	THADA	Fat	ELF5	9.40E-12	transcription regulator	2.50E-03	CRISP3,FOXA1,GATA3,ILK,ITGB1,KRT8
rs12478601	THADA	Fat	EOMES	7.51E-01	transcription regulator	2.27E-03	C3orf58,CAP2,CEMIP,FAT3,GNAL,ITGA2,MESP1,NAV2,NXPH4,PLXNA4
rs12478601	THADA	Fat	EP300	9.99E-01	transcription regulator	1.72E-04	ADAM12,ADIPOQ,ANGPT1,ANXA6,BCL2L1,CEBPA,DHRS3,DTX1,EDARADD,EPHB2,ERBB2,FABP4,FASN,GATA3,GNG2,GRAMD3,HMOX1,HSD11B1,HSD11B2,IGF1,IRF6,JUP,KCTD1,KRT16,LAMC2,LEP,LGALS3BP,MMD,MME,MSX2,NKX3-1,NPAS2,NR4A1,PCK1,PDLIM4,PERP,PIP5K1B,PPARGC1A,RBP1,RGL1,RNF39,RORC,SDC4,SH3GL3,SLC7A11,TMPRSS2,TP53AIP1
rs12478601	THADA	Fat	EPAS1	9.24E-01	transcription regulator	3.43E-06	ALDOC,CAT,CAV1,CEMIP,CKMT1A/CKMT1B,DTX1,FASN,FHL1,FMO5,FOS,GBE1,GJA1,GLS,GPX1,GYS2,HIF1A,ITIH5,LOX,MB,PLIN2,PLOD2,PPARG,PTPRZ1,SLC2A1,SLC7A5,SOX9,TGFA,TMEM45A,UGP2,WNT10B
rs12478601	THADA	Fat	ETV4	6.68E-03	transcription regulator	2.94E-03	B4GALT5,CAV1,CDH1,ERBB2,ETV4,JUP,VIM
rs12478601	THADA	Fat	ETV5	9.88E-01	transcription regulator	3.80E-07	CDH1,CLDN1,CLDN3,CLDN4,CLDN7,ITGB1,KRT16,KRT19,KRT23,KRT7,KRT80,NRCAM,PKP3,TJP3
rs12478601	THADA	Fat	EZH2	8.87E-02	transcription regulator	4.49E-06	ACKR3,ALPL,ANXA6,BCL2,BMP4,C3,CDH1,CEMIP,CHRM3,CLDN10,COL4A1,EPDR1,ERBB2,EZH2,EZR,FBN1,FGF5,FHOD3,GATA3,HOXA10,HOXA11,HSD11B2,KRT6B,KRT81,LYPD6B,PCDH20,PRICKLE1,PRRT4,PTN,RAP1GAP,SAA1,SAA2,SFRP4,SFRP5,SLC1A3,SLC7A11
rs12478601	THADA	Fat	FBXW7	9.99E-01	transcription regulator	1.98E-07	CD36,CIDEC,DGAT1,DGAT2,DTX1,FABP4,FGFBP1,GPAM,KLF5,NQO1,PPARG
rs12478601	THADA	Fat	FOS	2.79E-02	transcription regulator	2.68E-06	ACOX1,ADAM12,AGTR1,AKR1C3,ANK3,AQP3,CASZ1,CAT,CDH1,CMTM4,CPSF1,CRB3,CYP2J2,EREG,EZR,FABP4,FASN,FBN1,FIGF,FMN1,FOS,FOXA1,FOXC1,FSTL1,FZD3,GJA1,GJB6,GPSM2,HMOX1,HOOK1,ITGB1,IVL,KRT8,LGALS3BP,LOX,LPL,MAOA,MGST1,MSLN,MYO5B,NQO1,OCIAD2,PARD6B,PENK,PIP5K1B,PRDM1,PTP4A2,PTPRZ1,RAP1GAP,RBP1,RIPK4,S100A3,SCD,SERPINB2,SFRP4,STX11,TPD52,VAV3,VIM,WNT10B,WNT5A,WNT7B,XDH,ZAK
rs12478601	THADA	Fat	FOXA1	4.44E-11	transcription regulator	2.86E-08	AGR2,ANXA1,AQP3,CDH1,DSE,EN1,ERBB3,FMN1,FOXA1,FOXC1,FSTL1,GLS,HHIP,KRT16,MUC5B,NR4A2,PALM2,PCK1,PFKFB1,RORC,S100A2,SLC12A2,SOX9,SPDEF,TCF7,TRIM2,WNT7B,XBP1
rs12478601	THADA	Fat	FOXA2		transcription regulator	2.34E-03	AGR2,C3,CDH1,CEBPA,EN1,EPCAM,FOXA1,HHIP,HK2,IGF1,LIPE,LPL,MUC5B,NR4A2,PCK1,PPARG,RORC,SAA1,SCD,TCF7,WNT5A,WNT7B
rs12478601	THADA	Fat	FOXC2	9.48E-01	transcription regulator	2.56E-06	ADIPOQ,CDH1,CEBPA,CFD,FABP4,IRS1,LIPE,LPL,MESP1,PLIN1,PPARG,PPARGC1A,WNT5A
rs12478601	THADA	Fat	FOXO1	9.39E-01	transcription regulator	2.97E-03	ADIPOQ,ADIPOR1,AIFM2,BCL2,CASP14,CDKN1C,CDKN2C,CIDEA,EBF1,ELOVL5,FABP4,FASN,FOS,GPAM,GPD1,HMOX1,IGF1,IRS1,LEP,LHCGR,LPL,MB,ME1,NDN,NOV,OVOL1,PCK1,PNPLA2,PPARG,PPARGC1A,RPIA,SCD,SESN3,STAT5B,TKT
rs12478601	THADA	Fat	GATA3	1.06E-08	transcription regulator	3.76E-08	ASPRV1,BCL11A,BCL11B,BCL2,BCL2L1,BOK,CDH1,CDKN2C,CSF1R,CST6,DLX3,DTX1,EBF1,ELOVL4,EVPL,FOS,FOXA1,FOXE1,GATA3,GRHL3,IRF6,KRT17,KRT27,LOX,NKX3-1,OVOL1,PPARG,RUNX3,STAT5A,VIM,XBP1
rs12478601	THADA	Fat	GATA4		transcription regulator	7.98E-08	ADSS,AGTR1,ASPRV1,BCL2,BCL2L1,CLDN1,CLSTN2,CORIN,DLX3,ECM2,EVPL,FOS,GATA3,GJA1,GRHL3,HSPB7,IRF6,KRT17,KRT27,KRT7,LHCGR,MMP27,MSX2,NTF4,OVOL1,PRDM1,SLC9A3,SOX9,TNNT2,TTN,VIM
rs12478601	THADA	Fat	GATA6	9.92E-01	transcription regulator	1.87E-04	ACO1,AQP5,ASPRV1,CAV1,DLX3,EVPL,GRHL3,IRF6,KRT17,KRT27,KRT7,LDHB,LHCGR,LYVE1,MSX2,NTF4,OVOL1,PIK3C2G,PRDM1,SLC9A3,THRSP,WNT7B
rs12478601	THADA	Fat	GLI1	6.57E-01	transcription regulator	4.65E-03	BCL2,BNC1,CAV1,CDH1,EZR,FHL1,GPC3,HHIP,IGF1,IRS1,JUP,KRT19,MEST,PAPSS2,PCDH18,PCOLCE2,PPAP2C,SESN3,SH3GLB1,SOX9,TMEM100,TMEM79,VIM
rs12478601	THADA	Fat	GLI2	5.37E-01	transcription regulator	1.43E-03	BCL2,BMP4,BNC1,CDH1,DLX3,GATA3,HHIP,ITGB1,IVL,KRT1,KRT10,KRT17,SOX9,VDR,VIM
rs12478601	THADA	Fat	GRHL2	4.86E-10	transcription regulator	2.19E-03	BCL2,CDH1,CLDN4,ERBB3,OCLN
rs12478601	THADA	Fat	GRIP1	9.99E-01	transcription regulator	1.09E-03	FREM1,FREM2,GRIA2,IGF1
rs12478601	THADA	Fat	HAND2	8.12E-01	transcription regulator	1.22E-03	ADSS,ALX4,CALB2,CLSTN2,ECM2,GJA1,HSPB7,MMP27,TNNT2,TTN
rs12478601	THADA	Fat	HDAC3	9.99E-01	transcription regulator	2.75E-04	CD36,CDH1,E2F2,ELOVL5,ENPP2,FASN,FOS,GPAM,HMOX1,JUP,ME1,PLIN2,SCD,VIM
rs12478601	THADA	Fat	HDAC4	9.05E-01	transcription regulator	1.82E-03	CAP2,CHRDL1,FGF13,FOS,GABRG3,HIF1A,HOMER1,HOMER2,MAPK10,NR4A1,NR4A2,NRCAM,NTM,SCRG1,SERPINB2,SLC2A1
rs12478601	THADA	Fat	HDAC5	9.99E-01	transcription regulator	4.47E-03	ACSL1,HES1,HK2,LPL,NR4A1,PPARG,PPARGC1A,SCD,SIX1
rs12478601	THADA	Fat	HIC1	9.99E-01	transcription regulator	5.80E-04	ACKR3,CDKN1C,CDO1,CYP24A1,ID4,INHBA,KIAA0895,MCAM,NOV,SLC7A11,SMPDL3A,SOX9
rs12478601	THADA	Fat	HIF1A	2.17E-02	transcription regulator	2.22E-07	ACO1,ADIPOQ,ALDOC,BCL2,BCL2L1,CAV1,CDH1,CEACAM5,CEMIP,CTPS1,CYB5A,DTX1,ERBB2,EREG,ESRRG,FHL1,FOS,GBE1,GHR,GJA1,HIF1A,HK2,HMOX1,IGF1,JUP,KRT18,KRT19,LEP,LGALS1,LOX,MB,MST1R,NOV,NOX4,NR4A1,NTRK2,PLOD2,PPFIA4,PROM1,RORC,SDC4,SLC25A37,SLC2A1,SOX9,SRD5A1,TGFA,TMEM45A,TMEM79,TTN,VIM,WNT10B
rs12478601	THADA	Fat	HMGA1	6.71E-01	transcription regulator	1.47E-03	ALPL,BCL2,CAV1,CAV2,COL4A1,COL4A2,CRYAB,FOS,FSTL1,GHR,IER2,IGF1,KRT10,LIPE,PPARG,PVRL1,SDC4,SERPINH1,SPARC,TFAP2C
rs12478601	THADA	Fat	HMGN1	2.98E-01	transcription regulator	8.98E-03	AZGP1,FOS,G0S2,SHISA2,SOX9,XBP1
rs12478601	THADA	Fat	HNF1A		transcription regulator	7.33E-07	ABCC9,ADH1A,ADH1B,ADH1C,ADH4,AKR1C1/AKR1C2,AKR1C3,AQP3,BCL2L1,CCL28,CDO1,CYB5A,DCT,DSC1,ELF3,ELOVL2,ENPEP,FOLR1,FUT9,FXYD3,G0S2,GBE1,GJB1,GLP1R,GMDS,GOT1,GPX2,HCAR2,HNMT,HOPX,HSD11B1,IGF1,INADL,KIF12,KRT33A,KRTAP1-1,LBP,LEF1,MAPK15,MFI2,MLXIPL,MRO,PCK1,PFKFB2,PKHD1,PPP1R1A,SEMA4A,SGK2,SLC12A7,SLC5A1,TMEM140,TMPRSS2,TRPM2,VLDLR,WNK4,XBP1,ZNF365
rs12478601	THADA	Fat	HOXA10	2.51E-02	transcription regulator	1.63E-04	ADH4,ADIPOQ,ALDH1A1,ALPL,BCHE,CFD,ENPP2,FZD1,GJA1,GSTA3,HOXA11,KRT18,ME1,NR4A1,PCP4,PPP1R13L,PROM1,PTGER3,RBP1,S100B,SCD,SLC27A6,THRSP,WNT10B,XDH,YWHAG
rs12478601	THADA	Fat	HOXA13	9.95E-01	transcription regulator	6.78E-03	ALDH1A1,KRT34,SHROOM3,SOX9,WNT5A
rs12478601	THADA	Fat	HR	3.70E-21	transcription regulator	6.66E-05	CALML5,CASP14,CYP24A1,DLX3,FGF13,FOXN1,GJA1,KRTAP9-9,LEF1,SOSTDC1,VDR
rs12478601	THADA	Fat	HTATIP2	9.99E-01	transcription regulator	6.78E-03	ANGPT1,BAI1,CDH1,FOS,SPARC
rs12478601	THADA	Fat	HTT	9.99E-01	transcription regulator	3.75E-08	ACOT2,ADAMTS2,ADAMTS5,ADCY5,ALDOC,ATL2,ATP1A1,BCAP31,BCL11B,BCL2,CA4,CEBPA,CLDN1,COL4A1,COL4A2,CRYAB,CSF1R,DLG3,DLX3,DNAJB1,EBF1,EDNRB,EN1,ENPP2,EPB41L3,FABP7,FASN,FHL1,FIGF,FOLR1,FOS,GNAL,GRIA1,HIF1A,HOMER1,ITGB1,JUP,KCNB1,KCNC3,KCNIP2,KLF5,KRT1,LDHB,LMTK3,LOX,MAN1A1,MAP2,MCAM,NGEF,NOS1,NR4A1,NR4A2,NTRK2,PC,PCP4,PDLIM4,PDXK,PEA15,PENK,POR,PPARG,PPARGC1A,PPP1R1A,PRKCDBP,PROM1,RAB17,RAP1GAP,RBP4,S…
rs12478601	THADA	Fat	ID1	9.99E-01	transcription regulator	5.10E-04	BCL2L1,CEACAM1,DTX1,FABP4,FGFR3,GATA3,PPARGC1A,PROM1,SCD,TG,VIM
rs12478601	THADA	Fat	JUN	2.63E-01	transcription regulator	5.17E-04	ANGPTL2,ANXA1,CAPNS1,CAV1,CDH1,CSF1R,CYP2J2,EREG,EZR,FABP4,FABP7,FOS,FOXA1,FOXC1,GJA1,GOT1,HES1,HMOX1,ITGB1,ITGB8,IVL,KRT16,LBP,LHCGR,NOV,NQO1,NRCAM,PARD6B,PEA15,PENK,PXDN,RGN,SAA1,SCD,SERPINB2,SLC38A2,SLC7A1,SPARC,TP53AIP1,TP73,VAV3,VDR,VIM,WNT5A,YWHAG
rs12478601	THADA	Fat	JUNB	6.28E-01	transcription regulator	5.37E-03	AGTR1,C3,CAV1,COL7A1,FASN,HES1,HMOX1,INHBA,LIPE,PENK,PLIN1,PNPLA2,SCD,SERPINB2,SLC7A1,YWHAG
rs12478601	THADA	Fat	KDM5B	8.46E-02	transcription regulator	1.50E-03	CAV1,CLDN1,CYB5A,ERBB2,ERBB3,FHL1,FOXA1,GJB2,IVNS1ABP,LGALS3BP,MCAM,NMB,PDE3B,PIR,SCNN1A,SOX9,STAT5A,WNT7B,XBP1
rs12478601	THADA	Fat	KLF15	6.29E-02	transcription regulator	1.06E-04	ACADS,ACOX1,ACSL1,CD36,DGAT2,ESRRG,FASN,GPAM,PPARG,PPARGC1A,SCD
rs12478601	THADA	Fat	KLF4	2.54E-01	transcription regulator	2.36E-09	ALDH1A1,ALPL,ANGPT1,ASPRV1,BMPER,CDH1,CLDN7,COL8A1,CSF1R,CST6,DLX3,EFEMP1,EPCAM,EVPL,FARP1,FGF5,FOXE1,GJB2,GRHL3,HES1,INHBA,IRF6,IRS1,IVL,KLF5,KRT17,KRT19,KRT27,KRT7,MSX2,NRP1,NTF4,OVOL1,PCDH18,PRDM1,PROM1,S100A14,SERPINB2,SERPINH1,VIM,WNT5A
rs12478601	THADA	Fat	MED1	9.99E-01	transcription regulator	4.14E-05	ACOX1,ADIPOQ,BCL11A,BCL2L1,CEBPA,CFD,CIDEA,CYP24A1,EBF1,ERBB2,FABP4,FASN,GHR,IGF1,LEF1,LY6D,MB,PEX11A,PPARG,PRDM1,TET2,TRPV6,VDR,XBP1
rs12478601	THADA	Fat	MED13	9.99E-01	transcription regulator	4.96E-07	CIDEA,CIDEC,GPD1,NTRK2,PPARG,PRKAR2B,PYGL,THRSP,TKT,TMEM45B
rs12478601	THADA	Fat	MEN1	9.99E-01	transcription regulator	4.45E-04	CDH1,CDKN2C,EZH2,FABP4,FOS,FOXC1,PTN,PTPRZ1,RORC
rs12478601	THADA	Fat	MITF		transcription regulator	7.14E-05	ACSL1,ASAH1,ATP1A1,BCL2,CD151,DCT,EDNRB,ESRP1,FMOD,FOS,GPM6B,GYG2,HAPLN1,HIF1A,IVNS1ABP,MC1R,MDH1,PIR,PMEL,SERPINF1,SLC14A1,SOX9,TFAP2A,TYR
rs12478601	THADA	Fat	MLX	8.02E-01	transcription regulator	8.50E-03	ARRDC4,FASN,SCD,THRSP
rs12478601	THADA	Fat	MSX2	1.29E-10	transcription regulator	9.99E-06	ALPL,AQP3,BMP4,FOXN1,KRT84,LEF1,MSX2,PPARG,TP63,VIM,WNT7B
rs12478601	THADA	Fat	MYC	7.30E-01	transcription regulator	4.67E-06	ADIPOR1,ANGPT1,ANXA5,ANXA6,ASPRV1,ASS1,ATP13A2,BCL2,BCL2L1,BMPER,C9orf3,CAPNS1,CAV1,CD151,CDH1,CEBPA,CIDEC,CLDN7,COL4A1,COL4A2,COL5A2,COL8A1,CRYAB,CST6,DLX3,E2F2,EBF1,EFEMP1,EPCAM,ERAP1,ERBB2,EVPL,EZH2,FABP4,FADS2,FARP1,FASN,FBN1,FBN2,FGF5,FMOD,FOS,FOXE1,FSTL1,GJA1,GLS,GOT1,GPC3,GRHL3,HAPLN1,HES1,HIF1A,HK2,HMOX1,HSD11B2,IL17RB,INHBA,IRF6,IRS1,ITGB1,KRT17,KRT27,KRT6B,KRT7,LDHB,LEP,LGALS1,LOC102724…
rs12478601	THADA	Fat	MYOD1		transcription regulator	1.35E-05	ASS1,BCL2,BCL2L1,CDKN1C,CDO1,COL4A1,CRYAB,ENPP2,ETV4,FSTL1,HSPA4L,IGF1,ITGA7,MAP2K1,MYH3,MYO5B,PPARGC1A,PRKAR2B,RBM38,RRAS,SBK1,SH3GLB1,SIX1,SLC12A2,SLC2A1,SPTBN1,TKT,TNNT2,TTN
rs12478601	THADA	Fat	NCOA1	9.99E-01	transcription regulator	2.94E-03	ADIPOQ,C3,CEBPA,FABP4,GJB2,IGF1,ILK,LEP,PARD6B,PCK1,PPARG,SERPINB5,SLC2A1,SORBS1,THRSP
rs12478601	THADA	Fat	NCOA3	9.99E-01	transcription regulator	1.21E-03	BCL2,CEBPA,ERBB2,GJB2,HK2,HMOX1,IGF1,ILK,IRS1,PARD6B,PPARG,SLC2A1
rs12478601	THADA	Fat	Ncoa6		transcription regulator	2.92E-05	FABP4,FASN,FOS,LPL,SCD,TGFA
[truncated: 10,076 more rows]
[truncated: 3 more columns]
