# Supplementary material for: Phenotype and Tissue Expression as a Function of Genetic Risk in Polycystic Ovary Syndrome
Source: PLoS One. 2017 Jan 9;12(1):e0168870. doi: 10.1371/journal.pone.0168870 (PMC5221814; doi:10.1371/journal.pone.0168870)
Supplement: S2 Table — (XLSX) [file pone.0168870.s002.xlsx]

## Sheet: S2
Supplemental Table 2. Top five canonical pathways identified by gene expression patterns at each polycystic ovary syndrome genetic risk locus.
Variant	Candidate Gene(s)	Tissue	Ingenuity Canonical Pathways	-log(p-value)	Ratio1	Molecules
rs1795379	KRR1	Fat	Actin Cytoskeleton Signaling	10.1	0.327	RAC2,PFN1,MYL6,DIAPH3,ARPC5,LIMK2,TLN1,PIP5K1B,LIMK1,DIAPH2,ITGA3,PPP1R12B,CFL2,FGF18,PIK3CG,EZR,BAIAP2,MRAS,GNA13,TMSB10/TMSB4X,GNG12,IQGAP3,ITGA4,MATK,PIK3C2B,ARHGEF4,CFL1,RRAS,GSN,MYL9,ARPC1A,TLN2,RHOA,ARPC2,ARHGEF6,MYH3,CD14,PDGFD,PIP4K2A,PIP4K2C,FGF5,ABI2,FN1,ARPC1B,FGF2,PIK3R5,PPP1CB,EGF,MYLK,FGF13,IQGAP2,FGF10,ACTR3,FLNA,ARPC3,PIK3R2,LBP,MAP2K1,MYH1,MYL12A,ITGB1,PAK4,PAK6,GRB2,ACTB,ITGA2,P…
rs2479106	DENND1A	Skin	Acyl-CoA Hydrolysis	2.05	0.0833	ACOT1
rs12478601	THADA	Fat	Adipogenesis pathway	5.96	0.205	WNT5A,PPARG,FZD7,BMP4,FZD1,FZD3,FGFR4,FGFR3,AGPAT2,PLIN1,FABP4,TCF7,RBP1,CEBPA,FZD4,EZH2,FZD10,HIF1A,EBF1,LPL,XBP1,SOX9,KLF5,LEP,STAT5B,WNT10B
rs4784165	TOX3	Fat	Agranulocyte Adhesion and Diapedesis	4.6	0.0212	CCL2,SELE,CXCL2,ICAM1
rs2178575	ERBB4	Fat	Allograft Rejection Signaling	1.32	0.0119	IGHG4
rs2479106	DENND1A	Skin	Antigen Presentation Pathway	1.57	0.027	HLA-DRB5
rs2268361	FSHR	Fat	Aryl Hydrocarbon Receptor Signaling	1.86	0.0143	CDKN1A,IL6
rs10986105	DENND1A	Fat	Aryl Hydrocarbon Receptor Signaling	2.22	0.0286	ALDH1L2,NR2F1,E2F1,ALDH1A3
rs11031006	FSHB	Skin	Atherosclerosis Signaling	2.1	0.0323	PNPLA3,IL36RN,TNFRSF12A,IL37
rs2178575	ERBB4	Skin	Atherosclerosis Signaling	2.07	0.0161	IL36G,PLA2G2F
rs4784165	TOX3	Fat	Atherosclerosis Signaling	3.7	0.0242	CCL2,SELE,ICAM1
rs2178575	ERBB4	Fat	Autoimmune Thyroid Disease Signaling	1.57	0.0213	IGHG4
rs2268361	FSHR	Skin	Axonal Guidance Signaling	8.79	0.143	DPYSL2,ITSN1,SEMA6B,VEGFA,ROCK2,GNAT1,ADAM28,MAPK3,ABLIM3,PLCB1,PRKD1,ADAMTS4,EPHA7,KALRN,ADAMTS1,FES,RRAS,EPHA1,ARHGEF15,VEGFC,ITGA5,L1CAM,PPP3CC,ADAMTS9,PDGFB,PIK3R3,SDCBP,PLCG2,PRKCH,NRP1,FYN,MMP7,RND1,RGS3,SEMA6A,GNA14,BCAR1,EPHB6,SHC1,GNG11,IGF1,PRKAR1B,AKT3,ERBB2,ACE,SEMA3G,PXN,CXCR4,GNA12,ITGA2,PIK3C2G,GNAQ,PLCG1,PLXND1,EFNA4,GNAI2,ROCK1,PRKAR2B,FZD4,GLIS2,NFATC2,BMP6
rs13405728	LHCGR	Skin	Axonal Guidance Signaling	8.82	0.187	EFNA4,NFATC2,GNG11,PRKAR2B,SMO,ROCK2,ARPC1B,RND1,WNT2B,CXCR4,GNAQ,ARHGEF6,COPS5,ERBB2,PRKAR1B,SDCBP,PRKCH,FES,VEGFC,GLIS2,ROBO2,PIK3R3,EPHB6,EPHB3,VEGFA,PLCB4,SEMA6A,ADAM19,DPYSL2,PTK2,IGF1,ADAMTS1,FZD4,EGF,PLXND1,ABLIM3,EPHA1,NRP1,BCAR1,ITGA4,GNAT1,ITGA5,ADAM28,L1CAM,ARHGEF15,AKT3,ITGA2,GNA12,PDGFB,WIPF1,ACE,PPP3CC,RGS3,GNAI2,ADAMTS6,FYN,BMP6,ADAMTS9,GNA14,ROCK1,KALRN,PIK3C2G,MAPK3,PLCB1,SEMA6B,…
rs1795379	KRR1	Fat	Axonal Guidance Signaling	11.5	0.281	RAC2,SHH,TUBA1B,ADAMTS8,ITSN1,MYL6,ARPC5,PLCH2,ITGA3,PIK3CG,BAIAP2,FIGF,GNA13,GNG12,ITGA4,PIK3C2B,AKT2,CFL1,RRAS,PTCH1,PLCL2,MYL9,SRGAP3,ARPC1A,ARPC2,ARHGEF6,PDGFD,NRP1,FYN,ARPC1B,SEMA6A,VEGFB,EPHA4,PLXNA2,FZD1,SEMA6C,PRKCZ,ACTR3,IGF1,MMP8,ARPC3,PIK3R2,MYL12A,UNC5C,ITGB1,EPHB4,GRB2,ITGA2,PIK3C2G,SEMA3A,ADAM10,SEMA3C,ARPC4,PRKCB,FZD7,SEMA7A,PRKACB,PLCB2,PFN1,NTF4,EPHB2,FZD3,UNC5B,LIMK2,LIMK1,CFL2,…
rs2479106	DENND1A	Skin	B Cell Development	1.61	0.0294	HLA-DRB5
rs705702	RAB5B/SUOX	Fat	B Cell Receptor Signaling	9.66	0.165	NFATC2,PRKCQ,PIK3R5,CD22,RAC2,DAPP1,SYK,INPP5D,PIK3CD,BCL2A1,CD19,PRKCB,MAP2K3,PTPN6,PAG1,RAF1,ATM,CAMK4,PAX5,VAV1,FCGR2A,PTK2B,PIK3R2,CSK,MAPK1,PTPRC,BCL2L1,POU2F2,LYN
rs11031005	FSHB	Fat	B Cell Receptor Signaling	2.68	0.0287	RAC2,FOXO1,POU2F2,PPP3R1,PRKCB
rs10986105	DENND1A	Fat	Basal Cell Carcinoma Signaling	2.21	0.0417	GLIS2,WNT2B,KIF7
rs705702	RAB5B/SUOX	Fat	CD28 Signaling in T Helper Cells	11.7	0.22	NFATC2,PRKCQ,PIK3R5,FOS,CARD11,LCP2,WAS,SYK,PIK3CD,LCK,CD3D,ITK,PTPN6,ZAP70,CD3E,GRAP2,CD3G,PAK1,ATM,CAMK4,VAV1,TRGV9,PIK3R2,CSK,PTPRC,CD247
rs804279	GATA4/NEIL2	Fat	CD28 Signaling in T Helper Cells	6.34	0.195	CD247,CALML5,CAMK4,PRKCQ,CD3E,TRGV9,MAP3K1,PIK3C2G,CD3D,PTPRC,CD3G,LCK,NFAT5,GRAP2,CARD11,WAS,ZAP70,VAV1,PIK3CD,LCP2,PPP3CA,ATM,ITK
rs13164856	RAD50	Skin	Ceramide Degradation	1.81	0.167	ACER1
rs12478601	THADA	Skin	Cholesterol Biosynthesis I	12.5	0.769	EBP,LSS,NSDHL,DHCR24,TM7SF2,CYP51A1,FDFT1,SC5D,MSMO1,DHCR7
rs12478601	THADA	Skin	Cholesterol Biosynthesis II (via 24,25-dihydrolanosterol)	12.5	0.769	EBP,LSS,NSDHL,DHCR24,TM7SF2,CYP51A1,FDFT1,SC5D,MSMO1,DHCR7
rs12478601	THADA	Skin	Cholesterol Biosynthesis III (via Desmosterol)	12.5	0.769	EBP,LSS,NSDHL,DHCR24,TM7SF2,CYP51A1,FDFT1,SC5D,MSMO1,DHCR7
rs11031005	FSHB	Fat	Complement System	3.04	0.0811	ITGB2,C5AR1,ITGAX
rs2268361	FSHR	Skin	Ephrin Receptor Signaling	8.44	0.195	FYN,RGS3,ITSN1,GNA14,BCAR1,EPHB6,ROCK2,VEGFA,SHC1,GNG11,GNAT1,MAPK3,AKT3,ATF4,EPHA7,PXN,KALRN,RRAS,CXCR4,EPHA1,ARHGEF15,GNA12,ITGA2,SH2D3C,PIK3C2G,GNAQ,VEGFC,ITGA5,PDGFB,EFNA4,GNAI2,ROCK1,SDCBP,MAP4K4
rs13405728	LHCGR	Skin	Ephrin Receptor Signaling	8.55	0.247	SH2D3C,ARHGEF15,EFNA4,ATF2,AKT3,GNG11,ITGA2,GNA12,PDGFB,WIPF1,ROCK2,RGS3,ARPC1B,CXCR4,GNAQ,GNAI2,FYN,GNA14,ROCK1,SDCBP,VEGFC,KALRN,PIK3C2G,MAPK3,PAK2,MAP4K4,ITSN1,EPHB6,EPHB3,VEGFA,PXN,EPHA7,PTK2,EGF,ATF4,GNAS,EPHA1,BCAR1,ITGA4,GNAT1,RRAS,ITGA5,SHC1
rs1795379	KRR1	Fat	Ephrin Receptor Signaling	8.26	0.328	RAC2,ITSN1,EPHB2,ARPC5,LIMK2,LIMK1,ITGA3,CFL2,PIK3CG,MRAS,FIGF,GNA13,RASA1,GNG12,ITGA4,EPHA7,AKT2,NGEF,CFL1,RRAS,EPHA1,ARHGEF15,CREB3,GNG2,CREB3L4,CREB5,ARPC1A,SDCBP,RHOA,ARPC2,DOK1,PDGFD,FYN,ARPC1B,EGF,VEGFB,EPHA4,ACTR3,SORBS1,SDC2,ARPC3,MAP2K1,ITGB1,EPHB4,PAK4,ANGPT1,PAK6,GRB2,ITGA2,PIK3C2G,GNAI1,EFNA3,EFNA4,EPHA10,ADAM10,EPHB3,ARPC4
rs13164856	RAD50	Skin	Epoxysqualene Biosynthesis	2.29	0.5	SQLE
rs13164856	RAD50	Skin	ErbB Signaling	1.68	0.0233	BTC,EREG
rs12478601	THADA	Fat	Ethanol Degradation II	5.78	0.364	ALDH9A1,ADH1C,ACSL1,ALDH1A1,ADH1B,ACSS2,ADH5,ADH1A,ALDH2,PECR,ADH4,ALDH4A1
rs2479106	DENND1A	Skin	Eumelanin Biosynthesis	2.53	0.25	DDT
rs705702	RAB5B/SUOX	Skin	Fatty Acid Activation	3.33	0.231	ACSL1,ACSL5,ACSBG1
rs705702	RAB5B/SUOX	Skin	Fatty Acid β-oxidation I	7.23	0.233	ACAA2,ACSL1,ACSL5,ACSBG1,HADH,IVD,ACADM
rs6022786	SUMO1P1	Skin	FXR/RXR Activation	2.42	0.063	PKLR,IL36RN,PPARA,FASN,SCARB1,APOC1,IL36G,IL37
rs2271194	ERBB3	Fat	Glucocorticoid Receptor Signaling	2.17	0.0109	SELE,FKBP5,TSC22D3
rs13405728	LHCGR	Fat	Glucocorticoid Receptor Signaling	10.1	0.0473	JUN,HSPA1A/HSPA1B,IL1B,SELE,PIK3R1,IL6,NFKBIA,CXCL8,FOS,DUSP1,CCL2,CDKN1A,ICAM1
rs4784165	TOX3	Fat	Granulocyte Adhesion and Diapedesis	4.71	0.0226	CCL2,SELE,CXCL2,ICAM1
rs2178575	ERBB4	Fat	Hematopoiesis from Pluripotent Stem Cells	1.57	0.0213	IGHG4
rs10986105	DENND1A	Fat	Hepatic Fibrosis / Hepatic Stellate Cell Activation	3.24	0.0303	IL1R1,COL6A1,SMAD3,CSF1,IGFBP5,SERPINE1
rs1795379	KRR1	Fat	Hepatic Fibrosis / Hepatic Stellate Cell Activation	7.81	0.317	CCR5,MYL6,LHX2,COL9A3,COL8A1,COL28A1,IL1RL2,CYP2E1,LAMA1,FIGF,COL27A1,COL19A1,COL4A1,FGFR1,IL6R,IFNGR1,MYL9,COL21A1,COL6A3,COL23A1,MYH3,CD14,PDGFD,TNF,COL25A1,AGTR1,COL3A1,COL7A1,COL4A5,LEP,FN1,COL4A6,FGF2,EGF,VEGFB,COL4A2,COL17A1,BCL2,IGF1,CCL2,PDGFRA,COL22A1,LBP,STAT1,MYH1,COL5A2,VCAM1,EDNRB,COL12A1,FLT4,TLR4,LY96,CCL21,TGFA,EDNRA,IL1B,COL9A2,MMP9
rs4784165	TOX3	Fat	Hepatic Fibrosis / Hepatic Stellate Cell Activation	3.1	0.0152	COL6A6,CCL2,ICAM1
rs11031005	FSHB	Fat	HER-2 Signaling in Breast Cancer	3.19	0.0526	ITGB2,FOXO1,ITGB8,PRKCB
rs2268361	FSHR	Fat	HGF Signaling	2.1	0.019	CDKN1A,IL6
rs13405728	LHCGR	Fat	HMGB1 Signaling	10.3	0.0833	FOS,JUN,IL1B,CCL2,CNTF,SELE,PIK3R1,IL6,ICAM1,CXCL8
rs4784165	TOX3	Fat	HMGB1 Signaling	3.74	0.025	CCL2,SELE,ICAM1
rs705702	RAB5B/SUOX	Fat	iCOS-iCOSL Signaling in T Helper Cells	12.6	0.241	ICOS,NFATC2,PRKCQ,PIK3R5,IL2RB,IL2RG,LCP2,INPP5D,PIK3CD,LCK,CD3D,ITK,ZAP70,CD3E,GRAP2,CD3G,ATM,CAMK4,VAV1,TRGV9,CD40LG,TRAT1,PIK3R2,CSK,PTPRC,CD247
rs804279	GATA4/NEIL2	Fat	iCOS-iCOSL Signaling in T Helper Cells	8.42	0.231	CD247,CD40LG,CAMK4,CD3E,TRAT1,PTPRC,LCK,NFAT5,PPP3CA,ITK,ATM,IL2RG,CALML5,PRKCQ,TRGV9,PIK3C2G,CD3D,CD3G,GRAP2,ICOS,ZAP70,VAV1,PIK3CD,PLEKHA1,LCP2
rs13405728	LHCGR	Fat	IL-17A Signaling in Fibroblasts	8.28	0.171	FOS,JUN,CCL2,IL6,NFKBIZ,NFKBIA
rs11031005	FSHB	Fat	IL-3 Signaling	3.3	0.0563	CSF2RB,FOXO1,PPP3R1,PRKCB
rs13405728	LHCGR	Fat	IL-6 Signaling	10.4	0.0862	FOS,JUN,IL1B,MCL1,SOCS3,TNFAIP6,PIK3R1,IL6,NFKBIA,CXCL8
rs2268361	FSHR	Fat	JAK/Stat Signaling	2.42	0.0278	CDKN1A,IL6
rs6022786	SUMO1P1	Skin	Leucine Degradation I	3.23	0.333	MCCC2,MCCC1,IVD
rs804279	GATA4/NEIL2	Fat	Leukocyte Extravasation Signaling	7.07	0.167	SPN,PTK2B,CTNNA1,MMP25,RHOH,PRKCZ,TXK,CLDN4,ITGA4,ATM,ITK,CLDN10,PRKCQ,CXCR4,PIK3C2G,NCF4,ITGAL,SELPLG,NCF1,WIPF1,CLDN8,ARHGAP9,WAS,ICAM3,CLDN1,RAP1GAP,VAV3,RASGRP1,NCF2,CD44,VAV1,PIK3CD,PRKCB
rs2268361	FSHR	Skin	Leukocyte Extravasation Signaling	6.49	0.167	MMP7,ICAM1,CLDN15,MMP15,JAM2,CLDN7,BCAR1,MAPK11,ROCK2,DLC1,PRKD1,VAV2,PXN,CXCR4,ITGA2,PIK3C2G,ITGA6,RDX,ITGA5,PLCG1,RAPGEF3,BMX,GNAI2,PIK3R3,ROCK1,TIMP4,MAPK14,CLDN5,CDH5,VAV3,PLCG2,ITGA1,PRKCH
rs10986105	DENND1A	Fat	LPS/IL-1 Mediated Inhibition of RXR Function	2.25	0.0228	CHST2,IL1R1,ALDH1L2,ALDH1A3,ABCC3
rs6022786	SUMO1P1	Skin	LPS/IL-1 Mediated Inhibition of RXR Function	3.35	0.0594	ALDH1L1,ALDH3B2,TNFRSF1A,PPARA,SCARB1,APOC1,IL37,SULT4A1,FABP9,ACSBG1,IL36RN,ACOX2,IL36G
rs6022786	SUMO1P1	Fat	LXR/RXR Activation	2.12	0.0165	LYZ,CETP
rs2178575	ERBB4	Skin	Mitochondrial Dysfunction	4.44	0.0234	MT-CO1,MT-ATP6,MT-ND5,MT-CYB
rs13405728	LHCGR	Skin	Molecular Mechanisms of Cancer	6.73	0.181	LRP5,PRKAR2B,SMO,JAK3,E2F3,NFKBIA,BIRC3,WNT2B,FOS,RALB,GNAQ,ARHGEF6,RHOT1,PRKAR1B,PRKCH,MAPK11,ADCY4,ARHGEF3,PIK3R3,LEF1,TCF4,PLCB4,PTK2,RHOJ,DHH,FZD4,MYC,TGFBR2,SMAD1,ARHGEF2,RASGRF2,ITGA4,GNAT1,ITGA5,RHOU,JUN,ARHGEF15,MAPK14,AKT3,ITGA2,GNA12,RAPGEF3,ARHGEF5,GNAI2,FYN,ARHGEF19,BMP6,GNA14,CDH1,FOXO1,PIK3C2G,MAPK3,PLCB1,CASP10,PAK2,WNT7B,WNT5B,CAMK2A,GNAS,GAB2,PRKD1,RB1,RRAS,SHC1,WNT10B,CDC25B
rs13164856	RAD50	Skin	NADH Repair	2.11	0.333	APOA1BP
rs705702	RAB5B/SUOX	Fat	Natural Killer Cell Signaling	18	0.291	KLRB1,PRKCQ,PIK3R5,RAC2,LCP2,SYK,INPP5D,PIK3CD,CD300A,KLRC2,LCK,PRKCB,PTPN6,KLRC4-KLRK1/KLRK1,ZAP70,CD244,RAF1,PAK1,ATM,KLRC3,KLRC1,HCST,VAV1,FCGR2A,KLRD1,PIK3R2,MAPK1,CD247,SH2D1A,SIGLEC7,FCGR3A/FCGR3B,SH2D1B
rs804279	GATA4/NEIL2	Fat	Natural Killer Cell Signaling	8.24	0.227	CD247,KLRD1,KLRB1,PRKCZ,CD300A,LCK,SH2D1A,KLRC2,KLRC3,FCGR3A/FCGR3B,KLRC1,ATM,PRKCQ,KLRC4-KLRK1/KLRK1,PAK6,FCGR2A,PIK3C2G,VAV3,CD244,ZAP70,VAV1,PIK3CD,SH2D1B,LCP2,PRKCB
rs12478601	THADA	Fat	Noradrenaline and Adrenaline Degradation	4.65	0.314	ALDH9A1,ADH1C,ALDH1A1,ADH1B,ADH5,ADH1A,ALDH2,PECR,ADH4,ALDH4A1,MAOA
rs2178575	ERBB4	Skin	Oxidative Phosphorylation	5.21	0.0367	MT-CO1,MT-ATP6,MT-ND5,MT-CYB
rs2178575	ERBB4	Skin	p38 MAPK Signaling	2.12	0.0171	IL36G,PLA2G2F
rs2178575	ERBB4	Fat	Primary Immunodeficiency Signaling	1.56	0.0208	IGHG4
rs2268361	FSHR	Fat	Proline Biosynthesis II (from Arginine)	2.12	0.167	PADI4
rs2271194	ERBB3	Fat	Proline Biosynthesis II (from Arginine)	2.07	0.167	PADI4
rs10986105	DENND1A	Fat	Prostanoid Biosynthesis	3.03	0.222	PTGDS,PTGES
rs2268361	FSHR	Fat	Protein Citrullination	2.2	0.2	PADI4
rs2271194	ERBB3	Fat	Protein Citrullination	2.15	0.2	PADI4
rs2178575	ERBB4	Skin	Protein Citrullination	2.25	0.2	PADI3
rs6022786	SUMO1P1	Fat	Pyridoxal 5'-phosphate Salvage Pathway	2.66	0.0312	CSNK1A1,MAPK6
rs1795379	KRR1	Fat	Rac Signaling	8.19	0.385	ABI2,ARPC1B,ARPC5,PIK3R5,LIMK2,PIP5K1B,PRKCZ,LIMK1,ANK1,IQGAP2,ITGA3,ACTR3,CFL2,PIK3CG,BAIAP2,CYBB,MRAS,ARPC3,PIK3R2,MAP2K1,ITGA4,IQGAP3,ITGB1,PIK3C2B,PAK4,NOX4,PAK6,CFL1,RRAS,ITGA2,PIK3C2G,MCF2L,ARPC1A,ARPC2,RHOA,NCF2,CD44,PIP4K2A,PIP4K2C,ARPC4
rs11031006	FSHB	Skin	Retinoate Biosynthesis I	1.74	0.0606	SDR9C7,SDR16C5
rs12478601	THADA	Fat	Retinoate Biosynthesis I	4.93	0.333	DHRS3,AKR1C3,ADH1C,RDH12,ALDH1A1,RBP1,ADH4,SDR9C7,SDR16C5,RDH13,RDH5
rs2271194	ERBB3	Fat	Role of IL-17A in Psoriasis	3.83	0.154	S100A9,S100A8
rs2268361	FSHR	Skin	Role of Macrophages, Fibroblasts and Endothelial Cells in Rheumatoid Arthritis	6.08	0.142	SOCS3,SOCS1,TCF4,ICAM1,FGF2,IL17RC,IL6,VEGFA,ROCK2,MYC,JUN,NFKBIA,F2RL1,MAPK3,AKT3,PLCB1,ATF4,TNFRSF1B,PRKD1,ADAMTS4,SELE,RRAS,GNAQ,PIK3C2G,VEGFC,PLCG1,PPP3CC,TCF7L1,IL1R1,IRAK3,PDGFB,ROCK1,IL33,PIK3R3,IL18,MAPK14,FZD4,PLCG2,NFATC2,LEF1,PRKCH,TCF7L2
rs13405728	LHCGR	Fat	Role of Macrophages, Fibroblasts and Endothelial Cells in Rheumatoid Arthritis	10.9	0.047	JUN,ADAMTS4,IL1B,SOCS3,SELE,PIK3R1,IL6,NFKBIA,CXCL8,FOS,MYC,CCL2,WNT4,ICAM1
rs13405728	LHCGR	Skin	Role of Macrophages, Fibroblasts and Endothelial Cells in Rheumatoid Arthritis	6.37	0.188	LRP5,NFATC2,SMO,ROCK2,NFKBIA,WNT2B,FOS,GNAQ,PRKCH,VEGFC,PIK3R3,VEGFA,TNFRSF1B,LEF1,TCF4,PLCB4,FGF2,FZD4,MYC,IL18,JUN,ATF2,MAPK14,F2RL1,AKT3,SOCS3,PDGFB,IL6,SELE,TCF7L1,PPP3CC,IRAK3,IL1R1,ROCK1,TCF7L2,IL33,PIK3C2G,MAPK3,PLCB1,ADAMTS4,WNT7B,WNT5B,CAMK4,CAMK2A,PLCG2,ATF4,IGHG2,CCL2,CSF1,SOCS1,PRKD1,PLCG1,ICAM1,RRAS,WNT10B,IL17RC
rs2268361	FSHR	Skin	Role of Tissue Factor in Cancer	7.74	0.227	STAT5A,FYN,CTGF,RRAS,EGR1,GNA12,GNAQ,PIK3C2G,ITGA6,HBEGF,VEGFC,F7,GNA14,FRK,MAPK11,PIK3R3,VEGFA,MAPK14,ARRB1,F2RL1,MAPK3,PLCB1,AKT3,RPS6KA2,CYR61
rs6022786	SUMO1P1	Fat	Salvage Pathways of Pyrimidine Ribonucleotides	2.35	0.0215	CSNK1A1,MAPK6
rs2271194	ERBB3	Fat	Serine Biosynthesis	2.15	0.2	PHGDH
rs12478601	THADA	Fat	Sertoli Cell-Sertoli Cell Junction Signaling	7.85	0.202	CLDN10,EPN3,CLDN7,ZAK,PRKAR2B,CLDN3,MRAS,ITGA2,TUBB6,MAPK10,CLDN8,CLDN4,CLDN19,MAP2K1,CLDN1,ILK,PVRL3,SPTBN1,EPB41,NOS1,PLS1,ITGB1,CDH1,IGSF5,OCLN,PVRL1,JUP,SPTA1,CGN,SPTBN2,MAP3K9,SORBS1,TUBA4A,TJP3,RRAS,PPAP2B
rs6022786	SUMO1P1	Fat	Spermine and Spermidine Degradation I	2.36	0.25	SAT1
rs13164856	RAD50	Skin	Sphingosine and Sphingosine-1-phosphate Metabolism	1.69	0.125	ACER1
rs705702	RAB5B/SUOX	Skin	Stearate Biosynthesis I (Animals)	5.43	0.171	ACSL1,ACSL5,ACOT1,ACSBG1,FASN,ACOT2
rs2479106	DENND1A	Skin	Stearate Biosynthesis I (Animals)	1.59	0.0286	ACOT1
rs6022786	SUMO1P1	Skin	Stearate Biosynthesis I (Animals)	2.31	0.114	ACSBG1,FASN,ACOT2,THEM5
rs705702	RAB5B/SUOX	Skin	Superpathway of Cholesterol Biosynthesis	4.69	0.179	HMGCS1,NSDHL,FDPS,MVD,DHCR7
rs12478601	THADA	Skin	Superpathway of Cholesterol Biosynthesis	23.5	0.714	HMGCS2,EBP,HMGCS1,NSDHL,ACAT2,FDPS,HMGCR,SC5D,FDFT1,MSMO1,PMVK,LSS,IDI1,DHCR24,MVK,TM7SF2,CYP51A1,GGPS1,MVD,DHCR7
rs12478601	THADA	Skin	Superpathway of Geranylgeranyldiphosphate Biosynthesis I (via Mevalonate)	10.7	0.588	PMVK,HMGCS2,HMGCS1,IDI1,MVK,FDPS,ACAT2,HMGCR,GGPS1,MVD
rs705702	RAB5B/SUOX	Fat	T Cell Receptor Signaling	15.8	0.289	NFATC2,PRKCQ,PIK3R5,CBL,RASGRP1,FOS,CARD11,LCP2,CD8A,PIK3CD,LCK,CD3D,ITK,ZAP70,CD3E,GRAP2,PAG1,CD3G,RAF1,ATM,CAMK4,VAV1,TXK,PIK3R2,CSK,MAPK1,PTPRC,CD247
rs804279	GATA4/NEIL2	Fat	T Cell Receptor Signaling	11	0.278	CD247,CAMK4,CD3E,CD8A,CD8B,PTPRC,LCK,TXK,NFAT5,PPP3CA,ITK,ATM,CALML5,PRKCQ,MAP3K1,PIK3C2G,CD3D,CD3G,GRAP2,CARD11,RASGRP1,VAV3,PAG1,ZAP70,VAV1,PIK3CD,LCP2
rs13405728	LHCGR	Skin	Thrombin Signaling	6.81	0.22	GATA2,ARHGEF15,MAPK14,AKT3,GNG11,GNA12,F2RL3,ROCK2,GATA3,ARHGEF5,GNAQ,GNAI2,ARHGEF6,GNA14,RHOT1,ROCK1,MAPK11,PRKCH,PIK3C2G,MAPK3,PLCB1,ADCY4,ARHGEF3,EGFR,PIK3R3,PPP1R12A,PLCB4,CAMK4,PTK2,RHOJ,CAMK2A,PLCG2,EGF,GNAS,CAMK1,ARHGEF2,PRKD1,PLCG1,GNAT1,RHOU,RRAS,SHC1
rs11031006	FSHB	Skin	Thymine Degradation	1.6	0.25	UPB1
rs11031006	FSHB	Skin	Trehalose Degradation II (Trehalase)	1.73	0.333	HK1
rs6022786	SUMO1P1	Skin	Triacylglycerol Biosynthesis	2.31	0.114	LPIN1,AGPAT3,AGPAT4,MOGAT1
rs11031006	FSHB	Skin	Uracil Degradation II (Reductive)	1.6	0.25	UPB1
rs11031005	FSHB	Fat	Virus Entry via Endocytic Pathways	2.93	0.0449	ITGB2,RAC2,ITGB8,PRKCB
rs6022786	SUMO1P1	Fat	Zymosterol Biosynthesis	2.19	0.167	MSMO1
rs705702	RAB5B/SUOX	Skin	γ-linolenate Biosynthesis II (Animals)	4.34	0.235	ACSL1,ACSL5,ACSBG1,FADS1
1 Overlap between genes with expression changes and molecules in canonical pathways.
